# Supplementary material for: Dimethyl itaconate alleviates the pyroptosis of macrophages through oxidative stress
Source: BMC Immunol. 2021 Nov 8;22:72. doi: 10.1186/s12865-021-00463-3 (PMC8573905; doi:10.1186/s12865-021-00463-3)
Supplement: Supplementary file 1 — Additional file 1: The ARRIVE Guidelines Checklist. [file 12865_2021_463_MOESM1_ESM.xlsx]

## Sheet: Sheet1
	Supplementary Table 1. The complete list of differentially expressed genes in DI compared to contral (logFC > 0.25 and P < 0.05).
gene_id	gene_name	transcript_id	GO	KEGG	KO_ENTRY	EC	Description	trans_type	FPKM.DI1	FPKM.DI2	FPKM.DI3	FPKM.control1	FPKM.control2	FPKM.control3	fc	log2(fc)	pval	qval	regulation	significant
ENSMUSG00000021367	Edn1	ENSMUST00000021796	GO:0000122(negative regulation of transcription by RNA polymerase II);GO:0001501(skeletal system development);GO:0001516(prostaglandin biosynthetic process);GO:0001569(branching involved in blood vessel morphogenesis);GO:0001666(response to hypoxia);GO:0001701(in utero embryonic development);GO:0001821(histamine secretion);GO:0003100(regulation of systemic arterial blood pressure by endothelin);G…	04024(cAMP signaling pathway);04066(HIF-1 signaling pathway);04080(Neuroactive ligand-receptor interaction);04270(Vascular smooth muscle contraction);04668(TNF signaling pathway);04916(Melanogenesis);04924(Renin secretion);04926(Relaxin signaling pathway);04933(AGE-RAGE signaling pathway in diabetic complications);05200(Pathways in cancer);05410(Hypertrophic cardiomyopathy (HCM));05418(Fluid shea…	K16366	NA	endothelin 1 [Source:MGI Symbol;Acc:MGI:95283]	protein_coding	1.26137	1.13037	1.4305	75.4961	65.6403	75.3538	0.0176555	-5.82374	5.79594e-164	7.23565e-160	down	yes
ENSMUSG00000029581	Fscn1	ENSMUST00000031565;ENSMUST00000129306;ENSMUST00000135293;ENSMUST00000198017;ENSMUST00000139131;ENSMUST00000137552;ENSMUST00000150622	GO:0001725(stress fiber);GO:0001726(ruffle);GO:0002102(podosome);GO:0003779(actin binding);GO:0005515(protein binding);GO:0005737(cytoplasm);GO:0005829(cytosol);GO:0005856(cytoskeleton);GO:0005886(plasma membrane);GO:0005902(microvillus);GO:0005911(cell-cell junction);GO:0005938(cell cortex);GO:0007015(actin filament organization);GO:0007043(cell-cell junction assembly);GO:0007163(establishment o…	NA	K17455	NA	fascin actin-bundling protein 1 [Source:MGI Symbol;Acc:MGI:1352745]	protein_coding;retained_intron;processed_transcript	0.593481	0.528791	0.782088	37.7391	27.6465	37.1099	0.0185799	-5.75011	2.74137e-119	1.71116e-115	down	yes
ENSMUSG00000032350	Gclc	ENSMUST00000034905;ENSMUST00000216315;ENSMUST00000216848	GO:0000166(nucleotide binding);GO:0000287(magnesium ion binding);GO:0003824(catalytic activity);GO:0004357(glutamate-cysteine ligase activity);GO:0005515(protein binding);GO:0005524(ATP binding);GO:0005739(mitochondrion);GO:0005829(cytosol);GO:0006534(cysteine metabolic process);GO:0006536(glutamate metabolic process);GO:0006749(glutathione metabolic process);GO:0006750(glutathione biosynthetic p…	00270(Cysteine and methionine metabolism);00480(Glutathione metabolism);04216(Ferroptosis);04216(Ferroptosis)	K11204	EC:6.3.2.2	glutamate-cysteine ligase, catalytic subunit [Source:MGI Symbol;Acc:MGI:104990]	protein_coding;processed_transcript	279.025	310.743	278.546	4.05714	7.51881	5.53693	50.7404	5.66506	6.338e-118	2.63745e-114	up	yes
ENSMUSG00000022122	Ednrb	ENSMUST00000227824;ENSMUST00000022718;ENSMUST00000172237	GO:0000122(negative regulation of transcription by RNA polymerase II);GO:0001755(neural crest cell migration);GO:0001934(positive regulation of protein phosphorylation);GO:0004930(G protein-coupled receptor activity);GO:0004962(endothelin receptor activity);GO:0005515(protein binding);GO:0005886(plasma membrane);GO:0006885(regulation of pH);GO:0007165(signal transduction);GO:0007186(G protein-cou…	04020(Calcium signaling pathway);04022(cGMP-PKG signaling pathway);04080(Neuroactive ligand-receptor interaction);04916(Melanogenesis);04926(Relaxin signaling pathway);05200(Pathways in cancer);05200(Pathways in cancer)	K04198	NA	endothelin receptor type B [Source:MGI Symbol;Acc:MGI:102720]	protein_coding	99.5308	90.8802	72.59	1.99165	2.62401	1.74238	41.3651	5.37034	9.51319e-115	2.96907e-111	up	yes
ENSMUSG00000004296	Il12b	ENSMUST00000102796;ENSMUST00000170513	GO:0001916(positive regulation of T cell mediated cytotoxicity);GO:0002230(positive regulation of defense response to virus by host);GO:0002323(natural killer cell activation involved in immune response);GO:0002827(positive regulation of T-helper 1 type immune response);GO:0002860(positive regulation of natural killer cell mediated cytotoxicity directed against tumor cell target);GO:0002862(negat…	04060(Cytokine-cytokine receptor interaction);04620(Toll-like receptor signaling pathway);04622(RIG-I-like receptor signaling pathway);04625(C-type lectin receptor signaling pathway);04630(Jak-STAT signaling pathway);04658(Th1 and Th2 cell differentiation);04940(Type I diabetes mellitus);05133(Pertussis);05134(Legionellosis);05140(Leishmaniasis);05142(Chagas disease (American trypanosomiasis));05…	K05425	NA	interleukin 12b [Source:MGI Symbol;Acc:MGI:96540]	protein_coding	19.0392	19.0708	28.5711	653.301	792.225	823.88	0.0293826	-5.08889	6.93112e-112	1.73056e-108	down	yes
ENSMUSG00000027610	Gss	ENSMUST00000140860;ENSMUST00000157008;ENSMUST00000130881;ENSMUST00000079691;ENSMUST00000176415;ENSMUST00000175993;ENSMUST00000137305;ENSMUST00000155347;ENSMUST00000126322	GO:0000166(nucleotide binding);GO:0000287(magnesium ion binding);GO:0004363(glutathione synthase activity);GO:0005524(ATP binding);GO:0005829(cytosol);GO:0006750(glutathione biosynthetic process);GO:0007568(aging);GO:0009410(response to xenobiotic stimulus);GO:0016594(glycine binding);GO:0016874(ligase activity);GO:0031667(response to nutrient levels);GO:0034612(response to tumor necrosis factor)…	00270(Cysteine and methionine metabolism);00480(Glutathione metabolism);04216(Ferroptosis);04216(Ferroptosis)	K21456	EC:6.3.2.3	glutathione synthetase [Source:MGI Symbol;Acc:MGI:95852]	retained_intron;protein_coding;processed_transcript	31.3987	32.9858	29.7128	1.37826	1.83275	1.37716	20.5087	4.35816	3.43532e-108	7.14776e-105	up	yes
ENSMUSG00000027398	Il1b	ENSMUST00000028881;ENSMUST00000141979;ENSMUST00000155994	GO:0000122(negative regulation of transcription by RNA polymerase II);GO:0000165(MAPK cascade);GO:0000187(activation of MAPK activity);GO:0001660(fever generation);GO:0001934(positive regulation of protein phosphorylation);GO:0005125(cytokine activity);GO:0005149(interleukin-1 receptor binding);GO:0005178(integrin binding);GO:0005576(extracellular region);GO:0005615(extracellular space);GO:000573…	01523(Antifolate resistance);04010(MAPK signaling pathway);04060(Cytokine-cytokine receptor interaction);04064(NF-kappa B signaling pathway);04217(Necroptosis);04380(Osteoclast differentiation);04620(Toll-like receptor signaling pathway);04621(NOD-like receptor signaling pathway);04623(Cytosolic DNA-sensing pathway);04625(C-type lectin receptor signaling pathway);04640(Hematopoietic cell lineage)…	K04519	NA	interleukin 1 beta [Source:MGI Symbol;Acc:MGI:96543]	protein_coding;processed_transcript;retained_intron	129.834	136.51	174.397	2844.76	4074.85	3920.68	0.0406577	-4.62033	1.0546e-102	1.8808e-99	down	yes
ENSMUSG00000027605	Acss2	ENSMUST00000151781;ENSMUST00000148870;ENSMUST00000153975;ENSMUST00000029135;ENSMUST00000131054;ENSMUST00000149788;ENSMUST00000103142;ENSMUST00000133654;ENSMUST00000065973;ENSMUST00000143169	GO:0000166(nucleotide binding);GO:0003824(catalytic activity);GO:0003987(acetate-CoA ligase activity);GO:0005524(ATP binding);GO:0005654(nucleoplasm);GO:0005737(cytoplasm);GO:0005829(cytosol);GO:0006085(acetyl-CoA biosynthetic process);GO:0008610(lipid biosynthetic process);GO:0016020(membrane);GO:0016021(integral component of membrane);GO:0016874(ligase activity);GO:0019413(acetate biosynthetic …	00010(Glycolysis / Gluconeogenesis);00620(Pyruvate metabolism);00630(Glyoxylate and dicarboxylate metabolism);00640(Propanoate metabolism);00640(Propanoate metabolism)	K01895	EC:6.2.1.1	acyl-CoA synthetase short-chain family member 2 [Source:MGI Symbol;Acc:MGI:1890410]	protein_coding;retained_intron;processed_transcript;nonsense_mediated_decay	5.05367	6.30533	5.77004	0.284452	0.35579	0.346355	17.3617	4.11784	3.20158e-93	4.99607e-90	up	yes
ENSMUSG00000060594	Layn	ENSMUST00000098782;ENSMUST00000214993;ENSMUST00000217212;ENSMUST00000214090	GO:0001726(ruffle);GO:0005540(hyaluronic acid binding);GO:0009986(cell surface);GO:0016020(membrane);GO:0016021(integral component of membrane);GO:0030246(carbohydrate binding);GO:0030246(carbohydrate binding)	NA	K10077	NA	layilin [Source:MGI Symbol;Acc:MGI:2685357]	protein_coding;processed_transcript	48.3398	38.2152	39.6487	1.85085	2.3385	1.58632	21.8509	4.44962	5.66265e-87	7.85472e-84	up	yes
ENSMUSG00000037709	Fam13a	ENSMUST00000089860;ENSMUST00000173712;ENSMUST00000173193;ENSMUST00000204616;ENSMUST00000174307	GO:0003674(molecular_function);GO:0005575(cellular_component);GO:0008150(biological_process);GO:0008150(biological_process)	NA	NA	NA	family with sequence similarity 13, member A [Source:MGI Symbol;Acc:MGI:1889842]	protein_coding;processed_transcript;retained_intron	1.78057	1.80187	1.78176	0.0001	0.00941568	0.0171597	201.092	7.65171	6.45417e-84	8.05739e-81	up	yes
ENSMUSG00000005413	Hmox1	ENSMUST00000005548;ENSMUST00000159631	GO:0001525(angiogenesis);GO:0001666(response to hypoxia);GO:0002246(wound healing involved in inflammatory response);GO:0004392(heme oxygenase (decyclizing) activity);GO:0004630(phospholipase D activity);GO:0005198(structural molecule activity);GO:0005634(nucleus);GO:0005730(nucleolus);GO:0005783(endoplasmic reticulum);GO:0005789(endoplasmic reticulum membrane);GO:0005829(cytosol);GO:0005901(cave…	00860(Porphyrin and chlorophyll metabolism);04066(HIF-1 signaling pathway);04216(Ferroptosis);04978(Mineral absorption);05200(Pathways in cancer);05206(MicroRNAs in cancer);05225(Hepatocellular carcinoma);05418(Fluid shear stress and atherosclerosis);05418(Fluid shear stress and atherosclerosis)	K00510	EC:1.14.14.18	heme oxygenase 1 [Source:MGI Symbol;Acc:MGI:96163]	protein_coding;retained_intron	3724.93	3181.52	2876.98	67.8988	129.995	97.3843	33.1329	5.05019	7.56536e-84	8.49124e-81	up	yes
ENSMUSG00000037287	Tbcel	ENSMUST00000066179;ENSMUST00000066148;ENSMUST00000213428;ENSMUST00000128959;ENSMUST00000138506;ENSMUST00000125995;ENSMUST00000142775;ENSMUST00000134374	GO:0000226(microtubule cytoskeleton organization);GO:0005515(protein binding);GO:0005737(cytoplasm);GO:0005856(cytoskeleton);GO:0007021(tubulin complex assembly);GO:0007023(post-chaperonin tubulin folding pathway);GO:0043014(alpha-tubulin binding);GO:0043014(alpha-tubulin binding)	NA	K22449	NA	tubulin folding cofactor E-like [Source:MGI Symbol;Acc:MGI:1925543]	protein_coding;retained_intron;processed_transcript	23.5817	30.1702	27.6168	2.19475	1.80533	2.31124	12.8925	3.68846	8.16204e-84	8.49124e-81	up	yes
ENSMUSG00000052397	Ezr	ENSMUST00000064234;ENSMUST00000131131	GO:0000122(negative regulation of transcription by RNA polymerase II);GO:0001650(fibrillar center);GO:0001726(ruffle);GO:0001772(immunological synapse);GO:0001931(uropod);GO:0001951(intestinal D-glucose absorption);GO:0003376(sphingosine-1-phosphate receptor signaling pathway);GO:0003779(actin binding);GO:0005515(protein binding);GO:0005737(cytoplasm);GO:0005768(endosome);GO:0005829(cytosol);GO:0…	04530(Tight junction);04670(Leukocyte transendothelial migration);04810(Regulation of actin cytoskeleton);04971(Gastric acid secretion);05205(Proteoglycans in cancer);05206(MicroRNAs in cancer);05206(MicroRNAs in cancer)	K08007	NA	ezrin [Source:MGI Symbol;Acc:MGI:98931]	protein_coding;processed_transcript	615.077	559.075	543.253	48.7678	38.4683	37.9553	13.7182	3.77802	1.19445e-83	1.14704e-80	up	yes
ENSMUSG00000040026	Saa3	ENSMUST00000006956;ENSMUST00000210913;ENSMUST00000211660	GO:0005576(extracellular region);GO:0005615(extracellular space);GO:0006953(acute-phase response);GO:0007252(I-kappaB phosphorylation);GO:0009617(response to bacterium);GO:0034364(high-density lipoprotein particle);GO:0035634(response to stilbenoid);GO:0035662(Toll-like receptor 4 binding);GO:0042056(chemoattractant activity);GO:0050918(positive chemotaxis);GO:0060326(cell chemotaxis);GO:0071347(…	NA	K17310	NA	serum amyloid A 3 [Source:MGI Symbol;Acc:MGI:98223]	protein_coding;processed_transcript	8.05601	8.9899	9.72238	311.936	171.472	235.264	0.0372469	-4.74674	3.91985e-83	3.49539e-80	down	yes
ENSMUSG00000000184	Ccnd2	ENSMUST00000000188;ENSMUST00000202363;ENSMUST00000201066;ENSMUST00000201637;ENSMUST00000201902;ENSMUST00000201857;ENSMUST00000201985;ENSMUST00000201564	GO:0000079(regulation of cyclin-dependent protein serine/threonine kinase activity);GO:0000082(G1/S transition of mitotic cell cycle);GO:0000307(cyclin-dependent protein kinase holoenzyme complex);GO:0000785(chromatin);GO:0001934(positive regulation of protein phosphorylation);GO:0005515(protein binding);GO:0005634(nucleus);GO:0005654(nucleoplasm);GO:0005730(nucleolus);GO:0005737(cytoplasm);GO:00…	04068(FoxO signaling pathway);04110(Cell cycle);04115(p53 signaling pathway);04151(PI3K-Akt signaling pathway);04218(Cellular senescence);04310(Wnt signaling pathway);04340(Hedgehog signaling pathway);04390(Hippo signaling pathway);04510(Focal adhesion);04630(Jak-STAT signaling pathway);04917(Prolactin signaling pathway);05162(Measles);05165(Human papillomavirus infection);05166(Human T-cell leuk…	K10151	NA	cyclin D2 [Source:MGI Symbol;Acc:MGI:88314]	protein_coding;retained_intron;processed_transcript	4.04613	5.09511	6.46587	91.9346	76.1811	93.1604	0.0597342	-4.0653	9.86377e-83	8.20929e-80	down	yes
ENSMUSG00000038007	Acer2	ENSMUST00000084433;ENSMUST00000045224;ENSMUST00000128712;ENSMUST00000135874	GO:0000139(Golgi membrane);GO:0001953(negative regulation of cell-matrix adhesion);GO:0005794(Golgi apparatus);GO:0006629(lipid metabolic process);GO:0006665(sphingolipid metabolic process);GO:0006672(ceramide metabolic process);GO:0006919(activation of cysteine-type endopeptidase activity involved in apoptotic process);GO:0006974(cellular response to DNA damage stimulus);GO:0008284(positive regu…	00600(Sphingolipid metabolism);04071(Sphingolipid signaling pathway);04071(Sphingolipid signaling pathway)	K01441	EC:3.5.1.23	alkaline ceramidase 2 [Source:MGI Symbol;Acc:MGI:1920932]	protein_coding;processed_transcript	4.87812	4.35301	3.41406	0.0520786	0.0304507	0.012817	132.624	7.0512	3.32132e-81	2.59146e-78	up	yes
ENSMUSG00000027368	Dusp2	ENSMUST00000028846;ENSMUST00000146479	GO:0000188(inactivation of MAPK activity);GO:0001706(endoderm formation);GO:0004721(phosphoprotein phosphatase activity);GO:0004725(protein tyrosine phosphatase activity);GO:0005515(protein binding);GO:0005634(nucleus);GO:0005654(nucleoplasm);GO:0005737(cytoplasm);GO:0006470(protein dephosphorylation);GO:0008138(protein tyrosine/serine/threonine phosphatase activity);GO:0008330(protein tyrosine/t…	04010(MAPK signaling pathway);04010(MAPK signaling pathway)	K04459	3.1.3.48;EC:3.1.3.16	dual specificity phosphatase 2 [Source:MGI Symbol;Acc:MGI:101911]	protein_coding;retained_intron	0.701385	1.15795	0.975199	21.3936	19.727	21.3013	0.0454092	-4.46087	4.93293e-80	3.62251e-77	down	yes
ENSMUSG00000033450	Tagap	ENSMUST00000036370;ENSMUST00000226153	GO:0005085(guanyl-nucleotide exchange factor activity);GO:0005096(GTPase activator activity);GO:0007165(signal transduction);GO:0043547(positive regulation of GTPase activity);GO:0051607(defense response to virus);GO:0051607(defense response to virus)	NA	K20654	NA	T cell activation Rho GTPase activating protein [Source:MGI Symbol;Acc:MGI:3615484]	protein_coding;processed_transcript	1.57793	2.21973	1.97562	31.0001	24.7691	35.0441	0.0635731	-3.97544	5.5216e-79	3.82954e-76	down	yes
ENSMUSG00000003617	Cp	ENSMUST00000091309;ENSMUST00000108325;ENSMUST00000150264;ENSMUST00000128615;ENSMUST00000125994;ENSMUST00000131811;ENSMUST00000003714;ENSMUST00000173848;ENSMUST00000174803;ENSMUST00000108329;ENSMUST00000129135;ENSMUST00000172860;ENSMUST00000173779;ENSMUST00000131454;ENSMUST00000172605;ENSMUST00000108328	GO:0004322(ferroxidase activity);GO:0005507(copper ion binding);GO:0005576(extracellular region);GO:0005615(extracellular space);GO:0005886(plasma membrane);GO:0006811(ion transport);GO:0006825(copper ion transport);GO:0006826(iron ion transport);GO:0006879(cellular iron ion homeostasis);GO:0016020(membrane);GO:0016021(integral component of membrane);GO:0016491(oxidoreductase activity);GO:0046658…	00860(Porphyrin and chlorophyll metabolism);04216(Ferroptosis);04216(Ferroptosis)	K13624	EC:1.16.3.1	ceruloplasmin [Source:MGI Symbol;Acc:MGI:88476]	protein_coding;retained_intron;nonsense_mediated_decay	0.309849	0.25157	0.384823	12.4247	7.53128	9.68555	0.0319228	-4.96927	1.62705e-78	1.06906e-75	down	yes
ENSMUSG00000027360	Hdc	ENSMUST00000028838;ENSMUST00000132382;ENSMUST00000138752;ENSMUST00000148591;ENSMUST00000124396	GO:0001692(histamine metabolic process);GO:0001694(histamine biosynthetic process);GO:0003824(catalytic activity);GO:0004398(histidine decarboxylase activity);GO:0005737(cytoplasm);GO:0005829(cytosol);GO:0006520(cellular amino acid metabolic process);GO:0006547(histidine metabolic process);GO:0006548(histidine catabolic process);GO:0016597(amino acid binding);GO:0016829(lyase activity);GO:0016831…	00340(Histidine metabolism);00340(Histidine metabolism)	K01590	EC:4.1.1.22	histidine decarboxylase [Source:MGI Symbol;Acc:MGI:96062]	protein_coding;processed_transcript;retained_intron	0.975706	1.48992	1.72684	21.3607	22.5589	24.6423	0.0611487	-4.03153	1.18985e-77	7.42703e-75	down	yes
ENSMUSG00000027175	Tcp11l1	ENSMUST00000111118;ENSMUST00000129792;ENSMUST00000132600;ENSMUST00000129571;ENSMUST00000028597;ENSMUST00000126310;ENSMUST00000137428	GO:0003674(molecular_function);GO:0005874(microtubule);GO:0007165(signal transduction);GO:0007165(signal transduction)	NA	NA	NA	t-complex 11 like 1 [Source:MGI Symbol;Acc:MGI:2444263]	protein_coding;retained_intron;processed_transcript	15.7341	15.3811	14.5756	1.15852	1.52229	1.36415	11.2958	3.49771	7.06475e-77	4.19982e-74	up	yes
ENSMUSG00000021403	Serpinb9b	ENSMUST00000006392;ENSMUST00000220566	GO:0001913(T cell mediated cytotoxicity);GO:0004867(serine-type endopeptidase inhibitor activity);GO:0005515(protein binding);GO:0005615(extracellular space);GO:0005737(cytoplasm);GO:0010951(negative regulation of endopeptidase activity);GO:0010951(negative regulation of endopeptidase activity)	05146(Amoebiasis);05146(Amoebiasis)	K13963	NA	serine (or cysteine) peptidase inhibitor, clade B, member 9b [Source:MGI Symbol;Acc:MGI:894668]	protein_coding;processed_transcript	8.82952	11.8788	11.3622	0.469604	0.574241	0.595995	19.5571	4.28962	1.07033e-75	6.07363e-73	up	yes
ENSMUSG00000031538	Plat	ENSMUST00000033941;ENSMUST00000210960;ENSMUST00000211033	GO:0001666(response to hypoxia);GO:0004252(serine-type endopeptidase activity);GO:0005102(signaling receptor binding);GO:0005576(extracellular region);GO:0005615(extracellular space);GO:0005737(cytoplasm);GO:0006508(proteolysis);GO:0008233(peptidase activity);GO:0008236(serine-type peptidase activity);GO:0009986(cell surface);GO:0014909(smooth muscle cell migration);GO:0016787(hydrolase activity)…	04371(Apelin signaling pathway);04610(Complement and coagulation cascades);05202(Transcriptional misregulation in cancer);05215(Prostate cancer);05418(Fluid shear stress and atherosclerosis);05418(Fluid shear stress and atherosclerosis)	K01343	EC:3.4.21.68	plasminogen activator, tissue [Source:MGI Symbol;Acc:MGI:97610]	protein_coding;retained_intron;processed_transcript	0.0706236	0.0417804	0.104762	4.02024	4.52403	3.67264	0.0177759	-5.81393	5.97957e-75	3.24561e-72	down	yes
ENSMUSG00000031849	Comp	ENSMUST00000003659;ENSMUST00000212488;ENSMUST00000213072;ENSMUST00000212439	GO:0001501(skeletal system development);GO:0001503(ossification);GO:0001968(fibronectin binding);GO:0002020(protease binding);GO:0002063(chondrocyte development);GO:0003416(endochondral bone growth);GO:0003417(growth plate cartilage development);GO:0005178(integrin binding);GO:0005201(extracellular matrix structural constituent);GO:0005499(vitamin D binding);GO:0005509(calcium ion binding);GO:000…	04145(Phagosome);04151(PI3K-Akt signaling pathway);04510(Focal adhesion);04512(ECM-receptor interaction);05144(Malaria);05165(Human papillomavirus infection);05165(Human papillomavirus infection)	K04659	NA	cartilage oligomeric matrix protein [Source:MGI Symbol;Acc:MGI:88469]	protein_coding;nonsense_mediated_decay;processed_transcript	6.23885	7.46815	7.01743	0.0978052	0.199087	0.181714	43.3017	5.43635	3.27528e-74	1.70369e-71	up	yes
ENSMUSG00000019966	Kitl	ENSMUST00000105283;ENSMUST00000020129;ENSMUST00000219050;ENSMUST00000130190;ENSMUST00000218200;ENSMUST00000219881	GO:0001541(ovarian follicle development);GO:0001755(neural crest cell migration);GO:0002687(positive regulation of leukocyte migration);GO:0002763(positive regulation of myeloid leukocyte differentiation);GO:0005125(cytokine activity);GO:0005173(stem cell factor receptor binding);GO:0005515(protein binding);GO:0005576(extracellular region);GO:0005615(extracellular space);GO:0005737(cytoplasm);GO:…	04010(MAPK signaling pathway);04014(Ras signaling pathway);04015(Rap1 signaling pathway);04072(Phospholipase D signaling pathway);04151(PI3K-Akt signaling pathway);04640(Hematopoietic cell lineage);04916(Melanogenesis);05200(Pathways in cancer);05200(Pathways in cancer)	K05461	NA	kit ligand [Source:MGI Symbol;Acc:MGI:96974]	protein_coding;processed_transcript;retained_intron	28.853	28.2978	23.5815	2.58214	2.66409	2.51261	10.4052	3.37923	3.55949e-74	1.77747e-71	up	yes
ENSMUSG00000028364	Tnc	ENSMUST00000107377;ENSMUST00000030056;ENSMUST00000107372;ENSMUST00000107371	GO:0001968(fibronectin binding);GO:0005201(extracellular matrix structural constituent);GO:0005515(protein binding);GO:0005576(extracellular region);GO:0005604(basement membrane);GO:0005614(interstitial matrix);GO:0007155(cell adhesion);GO:0007162(negative regulation of cell adhesion);GO:0007528(neuromuscular junction development);GO:0008284(positive regulation of cell population proliferation);G…	04151(PI3K-Akt signaling pathway);04510(Focal adhesion);04512(ECM-receptor interaction);05165(Human papillomavirus infection);05206(MicroRNAs in cancer);05206(MicroRNAs in cancer)	K06252	NA	tenascin C [Source:MGI Symbol;Acc:MGI:101922]	protein_coding	0.743121	0.518818	0.70134	10.3308	10.6553	9.04798	0.0653685	-3.93526	4.83003e-73	2.31916e-70	down	yes
ENSMUSG00000020334	Slc22a4	ENSMUST00000020586;ENSMUST00000154369;ENSMUST00000146351	GO:0000166(nucleotide binding);GO:0005524(ATP binding);GO:0005739(mitochondrion);GO:0006641(triglyceride metabolic process);GO:0006811(ion transport);GO:0006814(sodium ion transport);GO:0009437(carnitine metabolic process);GO:0015101(organic cation transmembrane transporter activity);GO:0015171(amino acid transmembrane transporter activity);GO:0015226(carnitine transmembrane transporter activity)…	05231(Choline metabolism in cancer);05231(Choline metabolism in cancer)	K08202	NA	solute carrier family 22 (organic cation transporter), member 4 [Source:MGI Symbol;Acc:MGI:1353479]	protein_coding;processed_transcript	27.5303	26.9057	23.848	1.22031	1.91102	1.22896	17.9539	4.16622	6.50753e-73	3.00889e-70	up	yes
ENSMUSG00000032802	Srxn1	ENSMUST00000041500;ENSMUST00000137751;ENSMUST00000128882	GO:0000166(nucleotide binding);GO:0005524(ATP binding);GO:0005829(cytosol);GO:0006979(response to oxidative stress);GO:0016209(antioxidant activity);GO:0016491(oxidoreductase activity);GO:0016667(oxidoreductase activity, acting on a sulfur group of donors);GO:0032542(sulfiredoxin activity);GO:0055114(oxidation-reduction process);GO:0098869(cellular oxidant detoxification);GO:0098869(cellular oxid…	NA	K12260	EC:1.8.98.2	sulfiredoxin 1 homolog (S. cerevisiae) [Source:MGI Symbol;Acc:MGI:104971]	protein_coding;processed_transcript	1143.47	992.352	956.251	20.2145	15.3511	34.396	44.1967	5.46587	7.34612e-73	3.27532e-70	up	yes
ENSMUSG00000042599	Kdm7a	ENSMUST00000002305;ENSMUST00000127036	GO:0005506(iron ion binding);GO:0005634(nucleus);GO:0005654(nucleoplasm);GO:0005730(nucleolus);GO:0006325(chromatin organization);GO:0007399(nervous system development);GO:0008270(zinc ion binding);GO:0016491(oxidoreductase activity);GO:0016706(2-oxoglutarate-dependent dioxygenase activity);GO:0030901(midbrain development);GO:0032454(histone demethylase activity (H3-K9 specific));GO:0033169(histo…	NA	K11445	EC:1.14.11.-	lysine (K)-specific demethylase 7A [Source:MGI Symbol;Acc:MGI:2443388]	protein_coding;processed_transcript	27.9367	26.1324	27.1803	2.67537	3.08569	3.15379	9.11393	3.18807	2.96405e-72	1.27597e-69	up	yes
ENSMUSG00000035373	Ccl7	ENSMUST00000021011	GO:0002548(monocyte chemotaxis);GO:0005125(cytokine activity);GO:0005576(extracellular region);GO:0005615(extracellular space);GO:0006935(chemotaxis);GO:0006954(inflammatory response);GO:0006955(immune response);GO:0007010(cytoskeleton organization);GO:0007165(signal transduction);GO:0007186(G protein-coupled receptor signaling pathway);GO:0008009(chemokine activity);GO:0008201(heparin binding);G…	04060(Cytokine-cytokine receptor interaction);04062(Chemokine signaling pathway);04657(IL-17 signaling pathway)	K05509	NA	chemokine (C-C motif) ligand 7 [Source:MGI Symbol;Acc:MGI:99512]	protein_coding	6.12037	2.98333	7.8306	453.507	423.754	656.062	0.0110442	-6.50057	4.15747e-72	1.73006e-69	down	yes
ENSMUSG00000020826	Nos2	ENSMUST00000018610;ENSMUST00000214397;ENSMUST00000208783	GO:0001666(response to hypoxia);GO:0003779(actin binding);GO:0003958(NADPH-hemoprotein reductase activity);GO:0004517(nitric-oxide synthase activity);GO:0005515(protein binding);GO:0005516(calmodulin binding);GO:0005615(extracellular space);GO:0005634(nucleus);GO:0005737(cytoplasm);GO:0005777(peroxisome);GO:0005829(cytosol);GO:0005886(plasma membrane);GO:0006527(arginine catabolic process);GO:000…	00220(Arginine biosynthesis);00330(Arginine and proline metabolism);04020(Calcium signaling pathway);04066(HIF-1 signaling pathway);04146(Peroxisome);04371(Apelin signaling pathway);04926(Relaxin signaling pathway);05132(Salmonella infection);05133(Pertussis);05140(Leishmaniasis);05142(Chagas disease (American trypanosomiasis));05145(Toxoplasmosis);05146(Amoebiasis);05152(Tuberculosis);05200(Path…	K13241	EC:1.14.13.39	nitric oxide synthase 2, inducible [Source:MGI Symbol;Acc:MGI:97361]	protein_coding;processed_transcript	12.5076	10.7579	20.6013	405.664	340.786	464.63	0.0362212	-4.78702	2.68472e-71	1.08116e-68	down	yes
ENSMUSG00000031779	Ccl22	ENSMUST00000034231;ENSMUST00000156137	GO:0002548(monocyte chemotaxis);GO:0005125(cytokine activity);GO:0005576(extracellular region);GO:0005615(extracellular space);GO:0006935(chemotaxis);GO:0006954(inflammatory response);GO:0006955(immune response);GO:0007165(signal transduction);GO:0007186(G protein-coupled receptor signaling pathway);GO:0008009(chemokine activity);GO:0030593(neutrophil chemotaxis);GO:0031640(killing of cells of ot…	04060(Cytokine-cytokine receptor interaction);04062(Chemokine signaling pathway);04625(C-type lectin receptor signaling pathway);04625(C-type lectin receptor signaling pathway)	K21095	NA	chemokine (C-C motif) ligand 22 [Source:MGI Symbol;Acc:MGI:1306779]	protein_coding;processed_transcript	14.6406	21.0688	21.1642	438.02	1021.29	895.029	0.0241569	-5.37142	1.02078e-70	3.98233e-68	down	yes
ENSMUSG00000031934	Panx1	ENSMUST00000164273;ENSMUST00000056755;ENSMUST00000169288;ENSMUST00000166933	GO:0002020(protease binding);GO:0002931(response to ischemia);GO:0003779(actin binding);GO:0005102(signaling receptor binding);GO:0005198(structural molecule activity);GO:0005243(gap junction channel activity);GO:0005262(calcium channel activity);GO:0005515(protein binding);GO:0005783(endoplasmic reticulum);GO:0005789(endoplasmic reticulum membrane);GO:0005886(plasma membrane);GO:0005921(gap junc…	04621(NOD-like receptor signaling pathway);04621(NOD-like receptor signaling pathway)	K03443	NA	pannexin 1 [Source:MGI Symbol;Acc:MGI:1860055]	protein_coding;nonsense_mediated_decay;retained_intron	13.3456	13.4004	11.5455	0.695197	1.12646	0.793726	14.6409	3.87193	4.10526e-69	1.55303e-66	up	yes
ENSMUSG00000062960	Kdr	ENSMUST00000113516;ENSMUST00000202473;ENSMUST00000149573	GO:0001525(angiogenesis);GO:0001569(branching involved in blood vessel morphogenesis);GO:0001934(positive regulation of protein phosphorylation);GO:0001938(positive regulation of endothelial cell proliferation);GO:0004672(protein kinase activity);GO:0004713(protein tyrosine kinase activity);GO:0004714(transmembrane receptor protein tyrosine kinase activity);GO:0005021(vascular endothelial growth …	01521(EGFR tyrosine kinase inhibitor resistance);04010(MAPK signaling pathway);04014(Ras signaling pathway);04015(Rap1 signaling pathway);04151(PI3K-Akt signaling pathway);04370(VEGF signaling pathway);04510(Focal adhesion);05205(Proteoglycans in cancer);05418(Fluid shear stress and atherosclerosis);05418(Fluid shear stress and atherosclerosis)	K05098	EC:2.7.10.1	kinase insert domain protein receptor [Source:MGI Symbol;Acc:MGI:96683]	protein_coding;retained_intron	1.86202	2.33857	2.75745	27.7393	23.4565	31.2807	0.084364	-3.56723	9.23639e-69	3.39138e-66	down	yes
ENSMUSG00000022707	Gbe1	ENSMUST00000171132;ENSMUST00000163832;ENSMUST00000164300;ENSMUST00000169432;ENSMUST00000099628;ENSMUST00000023393;ENSMUST00000170464	GO:0003824(catalytic activity);GO:0003844(1,4-alpha-glucan branching enzyme activity);GO:0004553(hydrolase activity, hydrolyzing O-glycosyl compounds);GO:0005737(cytoplasm);GO:0005975(carbohydrate metabolic process);GO:0005978(glycogen biosynthetic process);GO:0016740(transferase activity);GO:0016757(transferase activity, transferring glycosyl groups);GO:0030246(carbohydrate binding);GO:0043169(c…	00500(Starch and sucrose metabolism);00500(Starch and sucrose metabolism)	K00700	EC:2.4.1.18	glucan (1,4-alpha-), branching enzyme 1 [Source:MGI Symbol;Acc:MGI:1921435]	protein_coding;retained_intron	25.8376	27.0788	23.6729	2.58173	3.35305	2.77556	8.79291	3.13634	1.31977e-66	4.70744e-64	up	yes
ENSMUSG00000027399	Il1a	ENSMUST00000028882	GO:0001660(fever generation);GO:0002248(connective tissue replacement involved in inflammatory response wound healing);GO:0005125(cytokine activity);GO:0005149(interleukin-1 receptor binding);GO:0005507(copper ion binding);GO:0005576(extracellular region);GO:0005615(extracellular space);GO:0005829(cytosol);GO:0005886(plasma membrane);GO:0006954(inflammatory response);GO:0006955(immune response);G…	04010(MAPK signaling pathway);04060(Cytokine-cytokine receptor interaction);04217(Necroptosis);04218(Cellular senescence);04380(Osteoclast differentiation);04640(Hematopoietic cell lineage);04932(Non-alcoholic fatty liver disease (NAFLD));04933(AGE-RAGE signaling pathway in diabetic complications);04940(Type I diabetes mellitus);05020(Prion diseases);05132(Salmonella infection);05133(Pertussis);0…	K04383	NA	interleukin 1 alpha [Source:MGI Symbol;Acc:MGI:96542]	protein_coding	32.7806	30.9824	50.0236	784.085	1551.46	1518.35	0.0295251	-5.08191	1.26939e-65	4.40195e-63	down	yes
ENSMUSG00000020099	Unc5b	ENSMUST00000077925;ENSMUST00000218316;ENSMUST00000218637	GO:0001525(angiogenesis);GO:0005042(netrin receptor activity);GO:0005515(protein binding);GO:0005829(cytosol);GO:0005886(plasma membrane);GO:0006915(apoptotic process);GO:0007165(signal transduction);GO:0007275(multicellular organism development);GO:0007411(axon guidance);GO:0014068(positive regulation of phosphatidylinositol 3-kinase signaling);GO:0016020(membrane);GO:0016021(integral component …	04360(Axon guidance);04360(Axon guidance)	K07521	NA	unc-5 netrin receptor B [Source:MGI Symbol;Acc:MGI:894703]	protein_coding;processed_transcript	5.82664	6.82156	6.72548	0.409347	0.550035	0.51921	13.1028	3.7118	2.6788e-65	9.03842e-63	up	yes
ENSMUSG00000053560	Ier2	ENSMUST00000060427	GO:0000977(RNA polymerase II regulatory region sequence-specific DNA binding);GO:0001228(DNA-binding transcription activator activity, RNA polymerase II-specific);GO:0003677(DNA binding);GO:0005634(nucleus);GO:0005654(nucleoplasm);GO:0005737(cytoplasm);GO:0030182(neuron differentiation);GO:0045944(positive regulation of transcription by RNA polymerase II);GO:0048870(cell motility);GO:0071774(resp…	NA	NA	NA	immediate early response 2 [Source:MGI Symbol;Acc:MGI:104815]	protein_coding	2.30257	2.14711	2.02793	25.4944	28.2042	32.3431	0.0752845	-3.7315	1.8256e-64	5.99756e-62	down	yes
ENSMUSG00000018500	Adora2b	ENSMUST00000018644	GO:0001609(G protein-coupled adenosine receptor activity);GO:0001938(positive regulation of endothelial cell proliferation);GO:0001973(G protein-coupled adenosine receptor signaling pathway);GO:0002882(positive regulation of chronic inflammatory response to non-antigenic stimulus);GO:0004930(G protein-coupled receptor activity);GO:0005886(plasma membrane);GO:0007165(signal transduction);GO:000718…	04015(Rap1 signaling pathway);04020(Calcium signaling pathway);04080(Neuroactive ligand-receptor interaction);04270(Vascular smooth muscle contraction);05034(Alcoholism)	K04267	NA	adenosine A2b receptor [Source:MGI Symbol;Acc:MGI:99403]	protein_coding	0.917128	0.480811	0.687859	23.8585	18.2134	20.9623	0.0330899	-4.91746	3.37814e-64	1.08135e-61	down	yes
ENSMUSG00000081534	Slc48a1	ENSMUST00000117892;ENSMUST00000135073;ENSMUST00000230531;ENSMUST00000229084	GO:0005764(lysosome);GO:0005765(lysosomal membrane);GO:0005768(endosome);GO:0005886(plasma membrane);GO:0010008(endosome membrane);GO:0015232(heme transporter activity);GO:0015886(heme transport);GO:0016020(membrane);GO:0016021(integral component of membrane);GO:0020037(heme binding);GO:0020037(heme binding)	NA	K15380	NA	solute carrier family 48 (heme transporter), member 1 [Source:MGI Symbol;Acc:MGI:1914989]	protein_coding;nonsense_mediated_decay;processed_transcript	262.06	263.445	240.199	20.8977	32.1801	25.9529	9.68868	3.2763	1.08673e-62	3.3917e-60	up	yes
ENSMUSG00000006403	Adamts4	ENSMUST00000219033;ENSMUST00000111315;ENSMUST00000111314	GO:0002020(protease binding);GO:0004222(metalloendopeptidase activity);GO:0005515(protein binding);GO:0005576(extracellular region);GO:0005615(extracellular space);GO:0006508(proteolysis);GO:0008233(peptidase activity);GO:0008237(metallopeptidase activity);GO:0016607(nuclear speck);GO:0016787(hydrolase activity);GO:0030198(extracellular matrix organization);GO:0031012(extracellular matrix);GO:004…	NA	K07764	EC:3.4.24.82	a disintegrin-like and metallopeptidase (reprolysin type) with thrombospondin type 1 motif, 4 [Source:MGI Symbol;Acc:MGI:1339949]	protein_coding	1.02312	0.89113	1.6169	16.289	20.226	22.0415	0.0603033	-4.05162	8.92636e-60	2.71797e-57	down	yes
ENSMUSG00000034266	Batf	ENSMUST00000040536;ENSMUST00000222781	GO:0000978(RNA polymerase II cis-regulatory region sequence-specific DNA binding);GO:0000981(DNA-binding transcription factor activity, RNA polymerase II-specific);GO:0001228(DNA-binding transcription activator activity, RNA polymerase II-specific);GO:0001816(cytokine production);GO:0002320(lymphoid progenitor cell differentiation);GO:0003677(DNA binding);GO:0003700(DNA-binding transcription fact…	NA	K09034	NA	basic leucine zipper transcription factor, ATF-like [Source:MGI Symbol;Acc:MGI:1859147]	protein_coding;retained_intron	4.99014	4.827	5.2682	63.2992	44.2087	48.9399	0.096424	-3.37446	1.52224e-59	4.52468e-57	down	yes
ENSMUSG00000025959	Klf7	ENSMUST00000114086;ENSMUST00000055001;ENSMUST00000135075	GO:0000122(negative regulation of transcription by RNA polymerase II);GO:0000976(transcription regulatory region sequence-specific DNA binding);GO:0000978(RNA polymerase II cis-regulatory region sequence-specific DNA binding);GO:0000981(DNA-binding transcription factor activity, RNA polymerase II-specific);GO:0001228(DNA-binding transcription activator activity, RNA polymerase II-specific);GO:000…	NA	K09207	NA	Kruppel-like factor 7 (ubiquitous) [Source:MGI Symbol;Acc:MGI:1935151]	protein_coding	0.690566	0.764027	0.733159	7.75222	6.22023	5.95202	0.109802	-3.18702	2.80472e-59	8.11705e-57	down	yes
ENSMUSG00000026721	Rabgap1l	ENSMUST00000028052;ENSMUST00000191909;ENSMUST00000193729;ENSMUST00000193185;ENSMUST00000192019;ENSMUST00000191941;ENSMUST00000028049;ENSMUST00000193810;ENSMUST00000195442;ENSMUST00000193115;ENSMUST00000194696;ENSMUST00000191651;ENSMUST00000194623;ENSMUST00000194824;ENSMUST00000192281;ENSMUST00000235109;ENSMUST00000195114	GO:0005096(GTPase activator activity);GO:0005515(protein binding);GO:0005634(nucleus);GO:0005768(endosome);GO:0005769(early endosome);GO:0005794(Golgi apparatus);GO:0005929(cilium);GO:0006886(intracellular protein transport);GO:0006897(endocytosis);GO:0015031(protein transport);GO:0017137(Rab GTPase binding);GO:0032880(regulation of protein localization);GO:0035855(megakaryocyte development);GO:0…	NA	K20284	NA	RAB GTPase activating protein 1-like [Source:MGI Symbol;Acc:MGI:1352507]	protein_coding;processed_transcript;retained_intron;nonsense_mediated_decay	3.04552	2.71266	3.53455	0.342118	0.261782	0.293631	10.3537	3.37207	2.86086e-59	8.11705e-57	up	yes
ENSMUSG00000024646	Cyb5a	ENSMUST00000160180;ENSMUST00000159846;ENSMUST00000159837;ENSMUST00000236742;ENSMUST00000163083;ENSMUST00000235725;ENSMUST00000025549;ENSMUST00000235254	GO:0004768(stearoyl-CoA 9-desaturase activity);GO:0005739(mitochondrion);GO:0005783(endoplasmic reticulum);GO:0005789(endoplasmic reticulum membrane);GO:0005829(cytosol);GO:0006631(fatty acid metabolic process);GO:0009055(electron transfer activity);GO:0016020(membrane);GO:0016021(integral component of membrane);GO:0019899(enzyme binding);GO:0020037(heme binding);GO:0022900(electron transport cha…	NA	NA	NA	cytochrome b5 type A (microsomal) [Source:MGI Symbol;Acc:MGI:1926952]	protein_coding;retained_intron;nonsense_mediated_decay;processed_transcript	113.906	119.996	110.983	10.8175	15.8265	14.6657	8.34878	3.06157	5.93159e-59	1.64555e-56	up	yes
ENSMUSG00000027611	Procr	ENSMUST00000143493;ENSMUST00000029140;ENSMUST00000155095;ENSMUST00000132608	GO:0005615(extracellular space);GO:0005813(centrosome);GO:0007596(blood coagulation);GO:0007599(hemostasis);GO:0008022(protein C-terminus binding);GO:0016020(membrane);GO:0016021(integral component of membrane);GO:0038023(signaling receptor activity);GO:0048471(perinuclear region of cytoplasm);GO:0050819(negative regulation of coagulation);GO:0050819(negative regulation of coagulation)	04610(Complement and coagulation cascades);04610(Complement and coagulation cascades)	K06557	NA	protein C receptor, endothelial [Source:MGI Symbol;Acc:MGI:104596]	processed_transcript;protein_coding;retained_intron	280.825	273.254	286.733	33.0014	43.3834	39.3196	7.2669	2.86134	7.53688e-59	2.04544e-56	up	yes
ENSMUSG00000055301	Adh7	ENSMUST00000090171;ENSMUST00000196133;ENSMUST00000199865	GO:0001523(retinoid metabolic process);GO:0004022(alcohol dehydrogenase (NAD+) activity);GO:0004024(alcohol dehydrogenase activity, zinc-dependent);GO:0004031(aldehyde oxidase activity);GO:0004745(retinol dehydrogenase activity);GO:0005737(cytoplasm);GO:0005829(cytosol);GO:0005886(plasma membrane);GO:0006067(ethanol metabolic process);GO:0006068(ethanol catabolic process);GO:0006069(ethanol oxida…	00010(Glycolysis / Gluconeogenesis);00071(Fatty acid degradation);00350(Tyrosine metabolism);00830(Retinol metabolism);00980(Metabolism of xenobiotics by cytochrome P450);00982(Drug metabolism - cytochrome P450);05204(Chemical carcinogenesis);05204(Chemical carcinogenesis)	K13951	EC:1.1.1.1	alcohol dehydrogenase 7 (class IV), mu or sigma polypeptide [Source:MGI Symbol;Acc:MGI:87926]	protein_coding;processed_transcript;retained_intron	2.32497	6.19214	4.28965	0.0001	0.0193444	0.0121149	405.8	8.66463	1.70634e-58	4.53232e-56	up	yes
ENSMUSG00000053113	Socs3	ENSMUST00000054002;ENSMUST00000132295;ENSMUST00000123255	GO:0001784(phosphotyrosine residue binding);GO:0001932(regulation of protein phosphorylation);GO:0005515(protein binding);GO:0005737(cytoplasm);GO:0005829(cytosol);GO:0005942(phosphatidylinositol 3-kinase complex);GO:0007165(signal transduction);GO:0007259(receptor signaling pathway via JAK-STAT);GO:0009968(negative regulation of signal transduction);GO:0016567(protein ubiquitination);GO:0035556(…	04120(Ubiquitin mediated proteolysis);04380(Osteoclast differentiation);04630(Jak-STAT signaling pathway);04668(TNF signaling pathway);04910(Insulin signaling pathway);04917(Prolactin signaling pathway);04920(Adipocytokine signaling pathway);04930(Type II diabetes mellitus);04931(Insulin resistance);04932(Non-alcoholic fatty liver disease (NAFLD));05160(Hepatitis C);05164(Influenza A);05168(Herpe…	K04696	NA	suppressor of cytokine signaling 3 [Source:MGI Symbol;Acc:MGI:1201791]	protein_coding;processed_transcript	23.1354	28.2697	27.5741	193.377	162.85	176.256	0.148322	-2.75319	3.25664e-58	8.3378e-56	down	yes
ENSMUSG00000071637	Cebpd	ENSMUST00000096232;ENSMUST00000210772	GO:0000976(transcription regulatory region sequence-specific DNA binding);GO:0000978(RNA polymerase II cis-regulatory region sequence-specific DNA binding);GO:0001228(DNA-binding transcription activator activity, RNA polymerase II-specific);GO:0002244(hematopoietic progenitor cell differentiation);GO:0003677(DNA binding);GO:0003700(DNA-binding transcription factor activity);GO:0005515(protein bin…	NA	K10050	NA	CCAAT/enhancer binding protein (C/EBP), delta [Source:MGI Symbol;Acc:MGI:103573]	protein_coding;processed_transcript	0.939885	1.34235	1.02835	15.1465	11.332	12.7618	0.0843669	-3.56718	3.27261e-58	8.3378e-56	down	yes
ENSMUSG00000045502	Hcar2	ENSMUST00000057145	GO:0001614(purinergic nucleotide receptor activity);GO:0001781(neutrophil apoptotic process);GO:0004930(G protein-coupled receptor activity);GO:0005525(GTP binding);GO:0005886(plasma membrane);GO:0006915(apoptotic process);GO:0007165(signal transduction);GO:0007186(G protein-coupled receptor signaling pathway);GO:0016020(membrane);GO:0016021(integral component of membrane);GO:0030054(cell junctio…	04024(cAMP signaling pathway)	K08402	NA	hydroxycarboxylic acid receptor 2 [Source:MGI Symbol;Acc:MGI:1933383]	protein_coding	6.53373	10.5174	12.6357	109.8	135.327	133.147	0.0784796	-3.67154	5.21654e-58	1.30247e-55	down	yes
ENSMUSG00000021693	Kif2a	ENSMUST00000117423;ENSMUST00000022204;ENSMUST00000117539;ENSMUST00000159772;ENSMUST00000122233;ENSMUST00000162845;ENSMUST00000146395	GO:0000166(nucleotide binding);GO:0000226(microtubule cytoskeleton organization);GO:0000922(spindle pole);GO:0003774(motor activity);GO:0003777(microtubule motor activity);GO:0005524(ATP binding);GO:0005654(nucleoplasm);GO:0005730(nucleolus);GO:0005737(cytoplasm);GO:0005764(lysosome);GO:0005813(centrosome);GO:0005814(centriole);GO:0005815(microtubule organizing center);GO:0005819(spindle);GO:0005…	NA	K10393	NA	kinesin family member 2A [Source:MGI Symbol;Acc:MGI:108390]	protein_coding;processed_transcript	13.919	13.5112	11.9499	1.45169	1.83445	1.49857	8.23041	3.04096	9.01505e-58	2.20674e-55	up	yes
ENSMUSG00000024527	Afg3l2	ENSMUST00000025408;ENSMUST00000236810;ENSMUST00000237178;ENSMUST00000235409	GO:0000166(nucleotide binding);GO:0004222(metalloendopeptidase activity);GO:0005515(protein binding);GO:0005524(ATP binding);GO:0005739(mitochondrion);GO:0005743(mitochondrial inner membrane);GO:0005745(m-AAA complex);GO:0006508(proteolysis);GO:0007005(mitochondrion organization);GO:0007409(axonogenesis);GO:0007528(neuromuscular junction development);GO:0008053(mitochondrial fusion);GO:0008233(pe…	NA	K08956	EC:3.4.24.-	AFG3-like AAA ATPase 2 [Source:MGI Symbol;Acc:MGI:1916847]	protein_coding;retained_intron	20.8196	20.7275	18.3244	2.93953	2.99302	2.71623	6.92253	2.7913	5.42637e-57	1.30275e-54	up	yes
ENSMUSG00000089872	Rps6kc1	ENSMUST00000061611;ENSMUST00000159823;ENSMUST00000162500;ENSMUST00000159066;ENSMUST00000159367;ENSMUST00000160891;ENSMUST00000160889;ENSMUST00000162692;ENSMUST00000159624	GO:0000166(nucleotide binding);GO:0004672(protein kinase activity);GO:0004674(protein serine/threonine kinase activity);GO:0005524(ATP binding);GO:0005737(cytoplasm);GO:0005768(endosome);GO:0005769(early endosome);GO:0006468(protein phosphorylation);GO:0008289(lipid binding);GO:0016020(membrane);GO:0016301(kinase activity);GO:0016310(phosphorylation);GO:0016740(transferase activity);GO:0035091(ph…	NA	K20839	NA	ribosomal protein S6 kinase polypeptide 1 [Source:MGI Symbol;Acc:MGI:2443419]	protein_coding;retained_intron;nonsense_mediated_decay;processed_transcript	16.9646	17.8333	14.4917	2.23722	2.41808	2.09822	7.29835	2.86757	8.11604e-57	1.91171e-54	up	yes
ENSMUSG00000079071	Slc28a2b	ENSMUST00000110521;ENSMUST00000132215	GO:0001895(retina homeostasis);GO:0005337(nucleoside transmembrane transporter activity);GO:0005415(nucleoside:sodium symporter activity);GO:0005887(integral component of plasma membrane);GO:0015211(purine nucleoside transmembrane transporter activity);GO:0015293(symporter activity);GO:0015860(purine nucleoside transmembrane transport);GO:0016020(membrane);GO:0016021(integral component of membran…	NA	NA	NA	solute carrier family 28 member 2b [Source:MGI Symbol;Acc:MGI:3702173]	protein_coding;retained_intron	0.0174102	0.0128931	0.0273673	4.01146	1.87148	3.36313	0.00623731	-7.32486	9.025e-57	2.08645e-54	down	yes
ENSMUSG00000035385	Ccl2	ENSMUST00000000193;ENSMUST00000124479	GO:0001525(angiogenesis);GO:0001664(G protein-coupled receptor binding);GO:0001666(response to hypoxia);GO:0001912(positive regulation of leukocyte mediated cytotoxicity);GO:0001938(positive regulation of endothelial cell proliferation);GO:0002523(leukocyte migration involved in inflammatory response);GO:0002544(chronic inflammatory response);GO:0002548(monocyte chemotaxis);GO:0002687(positive re…	04060(Cytokine-cytokine receptor interaction);04062(Chemokine signaling pathway);04621(NOD-like receptor signaling pathway);04657(IL-17 signaling pathway);04668(TNF signaling pathway);04933(AGE-RAGE signaling pathway in diabetic complications);05142(Chagas disease (American trypanosomiasis));05144(Malaria);05163(Human cytomegalovirus infection);05164(Influenza A);05168(Herpes simplex virus 1 infe…	K14624	NA	chemokine (C-C motif) ligand 2 [Source:MGI Symbol;Acc:MGI:98259]	protein_coding;retained_intron	18.252	17.3515	32.9543	512.144	932.623	1079.09	0.0271639	-5.20217	3.60587e-56	8.18467e-54	down	yes
ENSMUSG00000029189	Sel1l3	ENSMUST00000196435;ENSMUST00000031090;ENSMUST00000196550;ENSMUST00000199919;ENSMUST00000196516	GO:0003674(molecular_function);GO:0005515(protein binding);GO:0005654(nucleoplasm);GO:0008150(biological_process);GO:0016020(membrane);GO:0016021(integral component of membrane);GO:0016021(integral component of membrane)	NA	NA	NA	sel-1 suppressor of lin-12-like 3 (C. elegans) [Source:MGI Symbol;Acc:MGI:1916941]	retained_intron;protein_coding;processed_transcript	5.18634	4.93232	4.62622	0.360859	0.544855	0.428378	11.0524	3.46628	8.15457e-56	1.81789e-53	up	yes
ENSMUSG00000022667	Cd200r1	ENSMUST00000057488;ENSMUST00000231633;ENSMUST00000134625	GO:0005515(protein binding);GO:0005886(plasma membrane);GO:0009897(external side of plasma membrane);GO:0009986(cell surface);GO:0016020(membrane);GO:0016021(integral component of membrane);GO:0032715(negative regulation of interleukin-6 production);GO:0034113(heterotypic cell-cell adhesion);GO:0038023(signaling receptor activity);GO:0043235(receptor complex);GO:0086080(protein binding involved i…	05167(Kaposi sarcoma-associated herpesvirus infection);05167(Kaposi sarcoma-associated herpesvirus infection)	K21668	NA	CD200 receptor 1 [Source:MGI Symbol;Acc:MGI:1889024]	protein_coding;nonsense_mediated_decay	39.2584	40.4426	36.0546	5.432	4.91479	6.05151	7.059	2.81946	1.47443e-55	3.22926e-53	up	yes
ENSMUSG00000038831	Ralgps1	ENSMUST00000131298;ENSMUST00000042615;ENSMUST00000113165;ENSMUST00000138704;ENSMUST00000091039;ENSMUST00000113164	GO:0005085(guanyl-nucleotide exchange factor activity);GO:0005575(cellular_component);GO:0005737(cytoplasm);GO:0005886(plasma membrane);GO:0007264(small GTPase mediated signal transduction);GO:0008321(Ral guanyl-nucleotide exchange factor activity);GO:0016020(membrane);GO:0032485(regulation of Ral protein signal transduction);GO:0032485(regulation of Ral protein signal transduction)	NA	NA	NA	Ral GEF with PH domain and SH3 binding motif 1 [Source:MGI Symbol;Acc:MGI:1922008]	protein_coding;processed_transcript;retained_intron	4.85204	4.4182	3.56076	0.305527	0.29134	0.211912	15.8647	3.98775	2.00429e-55	4.31406e-53	up	yes
ENSMUSG00000022443	Myh9	ENSMUST00000016771;ENSMUST00000129453;ENSMUST00000126796;ENSMUST00000139729;ENSMUST00000134878;ENSMUST00000231192;ENSMUST00000124844;ENSMUST00000123101;ENSMUST00000229259	GO:0000146(microfilament motor activity);GO:0000166(nucleotide binding);GO:0000212(meiotic spindle organization);GO:0000904(cell morphogenesis involved in differentiation);GO:0001525(angiogenesis);GO:0001701(in utero embryonic development);GO:0001725(stress fiber);GO:0001726(ruffle);GO:0001768(establishment of T cell polarity);GO:0001772(immunological synapse);GO:0001778(plasma membrane repair);G…	04530(Tight junction);04810(Regulation of actin cytoskeleton);04810(Regulation of actin cytoskeleton)	K10352	NA	myosin, heavy polypeptide 9, non-muscle [Source:MGI Symbol;Acc:MGI:107717]	protein_coding;retained_intron;processed_transcript;nonsense_mediated_decay	113.688	113.843	111.638	18.0031	19.6384	19.3385	5.95242	2.57348	2.15724e-55	4.56457e-53	up	yes
ENSMUSG00000039942	Ptger4	ENSMUST00000120563;ENSMUST00000047379;ENSMUST00000133966	GO:0001934(positive regulation of protein phosphorylation);GO:0002792(negative regulation of peptide secretion);GO:0004930(G protein-coupled receptor activity);GO:0004955(prostaglandin receptor activity);GO:0004957(prostaglandin E receptor activity);GO:0005886(plasma membrane);GO:0006954(inflammatory response);GO:0006955(immune response);GO:0007165(signal transduction);GO:0007186(G protein-couple…	04080(Neuroactive ligand-receptor interaction);04750(Inflammatory mediator regulation of TRP channels);04924(Renin secretion);05163(Human cytomegalovirus infection);05165(Human papillomavirus infection);05200(Pathways in cancer);05200(Pathways in cancer)	NA	NA	prostaglandin E receptor 4 (subtype EP4) [Source:MGI Symbol;Acc:MGI:104311]	protein_coding;processed_transcript	0.319294	0.50084	0.340783	4.63307	4.80899	5.7249	0.0765425	-3.7076	1.9861e-54	4.13241e-52	down	yes
ENSMUSG00000024912	Fosl1	ENSMUST00000025850;ENSMUST00000235958;ENSMUST00000236774	GO:0000977(RNA polymerase II regulatory region sequence-specific DNA binding);GO:0000978(RNA polymerase II cis-regulatory region sequence-specific DNA binding);GO:0000981(DNA-binding transcription factor activity, RNA polymerase II-specific);GO:0001228(DNA-binding transcription activator activity, RNA polymerase II-specific);GO:0001701(in utero embryonic development);GO:0003677(DNA binding);GO:00…	04310(Wnt signaling pathway);04380(Osteoclast differentiation);04657(IL-17 signaling pathway);05166(Human T-cell leukemia virus 1 infection);05166(Human T-cell leukemia virus 1 infection)	K04502	NA	fos-like antigen 1 [Source:MGI Symbol;Acc:MGI:107179]	protein_coding;retained_intron	7.92992	9.30078	7.79178	0.0182843	0.117152	0.0001	184.619	7.52841	1.27319e-53	2.60566e-51	up	yes
ENSMUSG00000028124	Gclm	ENSMUST00000029769;ENSMUST00000149983;ENSMUST00000176761;ENSMUST00000176445;ENSMUST00000178826;ENSMUST00000137540;ENSMUST00000199699	GO:0004357(glutamate-cysteine ligase activity);GO:0005515(protein binding);GO:0006534(cysteine metabolic process);GO:0006536(glutamate metabolic process);GO:0006749(glutathione metabolic process);GO:0006750(glutathione biosynthetic process);GO:0006979(response to oxidative stress);GO:0007568(aging);GO:0007584(response to nutrient);GO:0008637(apoptotic mitochondrial changes);GO:0014823(response to…	00270(Cysteine and methionine metabolism);00480(Glutathione metabolism);04216(Ferroptosis);04216(Ferroptosis)	K11205	NA	glutamate-cysteine ligase, modifier subunit [Source:MGI Symbol;Acc:MGI:104995]	protein_coding;retained_intron;processed_transcript	71.2255	117.274	104.333	5.61318	9.72435	5.99031	13.7301	3.77927	5.89489e-53	1.18696e-50	up	yes
ENSMUSG00000050395	Tnfsf15	ENSMUST00000239480;ENSMUST00000062246	GO:0005164(tumor necrosis factor receptor binding);GO:0005515(protein binding);GO:0005576(extracellular region);GO:0005886(plasma membrane);GO:0006915(apoptotic process);GO:0006919(activation of cysteine-type endopeptidase activity involved in apoptotic process);GO:0006955(immune response);GO:0007165(signal transduction);GO:0007250(activation of NF-kappaB-inducing kinase activity);GO:0016020(memb…	04060(Cytokine-cytokine receptor interaction);04060(Cytokine-cytokine receptor interaction)	K05478	NA	tumor necrosis factor (ligand) superfamily, member 15 [Source:MGI Symbol;Acc:MGI:2180140]	protein_coding	8.75822	7.70645	9.31209	51.5089	67.5624	63.3775	0.141282	-2.82335	1.42515e-52	2.82405e-50	down	yes
ENSMUSG00000056145	AI504432	ENSMUST00000070085	NA	NA	NA	NA	expressed sequence AI504432 [Source:MGI Symbol;Acc:MGI:2139742]	lincRNA	0.673539	0.66394	0.734558	6.23288	6.00483	6.10152	0.112984	-3.14581	1.82643e-52	3.56268e-50	down	yes
ENSMUSG00000022947	Cbr3	ENSMUST00000039620;ENSMUST00000231302	GO:0000253(3-keto sterol reductase activity);GO:0004090(carbonyl reductase (NADPH) activity);GO:0005654(nucleoplasm);GO:0005737(cytoplasm);GO:0005829(cytosol);GO:0016491(oxidoreductase activity);GO:0042376(phylloquinone catabolic process);GO:0050890(cognition);GO:0055114(oxidation-reduction process);GO:0070402(NADPH binding);GO:0070402(NADPH binding)	00590(Arachidonic acid metabolism);00980(Metabolism of xenobiotics by cytochrome P450);00980(Metabolism of xenobiotics by cytochrome P450)	K00084	EC:1.1.1.184	carbonyl reductase 3 [Source:MGI Symbol;Acc:MGI:1309992]	protein_coding;nonsense_mediated_decay	24.0966	27.774	30.2141	2.31278	3.11602	2.36393	10.5335	3.39691	2.10537e-52	4.0436e-50	up	yes
ENSMUSG00000038712	Mindy1	ENSMUST00000107187;ENSMUST00000135249;ENSMUST00000152640;ENSMUST00000039537;ENSMUST00000133762;ENSMUST00000135264;ENSMUST00000143498;ENSMUST00000137743;ENSMUST00000153928;ENSMUST00000168223;ENSMUST00000149568;ENSMUST00000147963	GO:0004843(thiol-dependent ubiquitin-specific protease activity);GO:0005654(nucleoplasm);GO:0005829(cytosol);GO:0006508(proteolysis);GO:0008233(peptidase activity);GO:0008234(cysteine-type peptidase activity);GO:0016604(nuclear body);GO:0016787(hydrolase activity);GO:0016807(cysteine-type carboxypeptidase activity);GO:0036435(K48-linked polyubiquitin modification-dependent protein binding);GO:003…	NA	K01309	EC:3.4.19.12	MINDY lysine 48 deubiquitinase 1 [Source:MGI Symbol;Acc:MGI:1922257]	protein_coding;processed_transcript;retained_intron	14.797	17.7711	16.1627	2.1844	2.8351	2.127	6.81883	2.76952	2.69902e-52	5.10523e-50	up	yes
ENSMUSG00000027219	Slc28a2	ENSMUST00000153848;ENSMUST00000028652;ENSMUST00000110524;ENSMUST00000110525;ENSMUST00000139850	GO:0001895(retina homeostasis);GO:0005326(neurotransmitter transmembrane transporter activity);GO:0005337(nucleoside transmembrane transporter activity);GO:0005345(purine nucleobase transmembrane transporter activity);GO:0005415(nucleoside:sodium symporter activity);GO:0005887(integral component of plasma membrane);GO:0006836(neurotransmitter transport);GO:0015211(purine nucleoside transmembrane …	NA	K11536	NA	solute carrier family 28 (sodium-coupled nucleoside transporter), member 2 [Source:MGI Symbol;Acc:MGI:1913105]	processed_transcript;protein_coding	0.558498	0.317388	0.911735	66.0081	29.2596	45.194	0.0127268	-6.29599	9.64339e-52	1.79684e-49	down	yes
ENSMUSG00000052688	Rab7b	ENSMUST00000064679;ENSMUST00000064664;ENSMUST00000130848;ENSMUST00000129905;ENSMUST00000136247	GO:0000166(nucleotide binding);GO:0003924(GTPase activity);GO:0005525(GTP binding);GO:0005764(lysosome);GO:0005768(endosome);GO:0005770(late endosome);GO:0005794(Golgi apparatus);GO:0005802(trans-Golgi network);GO:0008333(endosome to lysosome transport);GO:0015031(protein transport);GO:0016020(membrane);GO:0030670(phagocytic vesicle membrane);GO:0031410(cytoplasmic vesicle);GO:0032755(positive re…	04137(Mitophagy - animal);04140(Autophagy - animal);04145(Phagosome);05132(Salmonella infection);05146(Amoebiasis);05146(Amoebiasis)	K07898	NA	RAB7B, member RAS oncogene family [Source:MGI Symbol;Acc:MGI:2442295]	protein_coding;processed_transcript	17.1531	17.8606	15.8058	2.69072	2.72839	2.7254	6.23973	2.64148	1.00706e-51	1.84884e-49	up	yes
ENSMUSG00000036362	P2ry13	ENSMUST00000040622	GO:0004930(G protein-coupled receptor activity);GO:0005783(endoplasmic reticulum);GO:0005886(plasma membrane);GO:0007165(signal transduction);GO:0007186(G protein-coupled receptor signaling pathway);GO:0007194(negative regulation of adenylate cyclase activity);GO:0016020(membrane);GO:0016021(integral component of membrane);GO:0035589(G protein-coupled purinergic nucleotide receptor signaling path…	04080(Neuroactive ligand-receptor interaction)	K08388	NA	purinergic receptor P2Y, G-protein coupled 13 [Source:MGI Symbol;Acc:MGI:1921441]	protein_coding	0.915132	1.04145	1.56323	19.7466	14.8512	23.4653	0.0606205	-4.04405	1.67836e-51	3.03661e-49	down	yes
ENSMUSG00000008496	Pou2f2	ENSMUST00000108415;ENSMUST00000108418;ENSMUST00000175774;ENSMUST00000098679;ENSMUST00000175754;ENSMUST00000108416;ENSMUST00000147146;ENSMUST00000108417;ENSMUST00000176408;ENSMUST00000108413	GO:0000976(transcription regulatory region sequence-specific DNA binding);GO:0000978(RNA polymerase II cis-regulatory region sequence-specific DNA binding);GO:0000981(DNA-binding transcription factor activity, RNA polymerase II-specific);GO:0001228(DNA-binding transcription activator activity, RNA polymerase II-specific);GO:0002335(mature B cell differentiation);GO:0002380(immunoglobulin secretio…	05168(Herpes simplex virus 1 infection);05168(Herpes simplex virus 1 infection)	K09364	NA	POU domain, class 2, transcription factor 2 [Source:MGI Symbol;Acc:MGI:101897]	protein_coding;retained_intron	0.486409	0.442102	0.397455	8.38378	4.70616	6.25637	0.0685385	-3.86694	2.47234e-51	4.40924e-49	down	yes
ENSMUSG00000025993	Slc40a1	ENSMUST00000027137;ENSMUST00000186755;ENSMUST00000191247;ENSMUST00000186822;ENSMUST00000187406;ENSMUST00000188252;ENSMUST00000187420;ENSMUST00000186804	GO:0002260(lymphocyte homeostasis);GO:0003158(endothelium development);GO:0005381(iron ion transmembrane transporter activity);GO:0005515(protein binding);GO:0005654(nucleoplasm);GO:0005829(cytosol);GO:0005886(plasma membrane);GO:0006811(ion transport);GO:0006826(iron ion transport);GO:0006879(cellular iron ion homeostasis);GO:0008021(synaptic vesicle);GO:0015093(ferrous iron transmembrane transp…	04216(Ferroptosis);04978(Mineral absorption);04978(Mineral absorption)	K14685	NA	solute carrier family 40 (iron-regulated transporter), member 1 [Source:MGI Symbol;Acc:MGI:1315204]	protein_coding;retained_intron;processed_transcript	27.2833	30.2597	31.7024	0.87471	2.11716	1.81423	18.5692	4.21484	2.54224e-51	4.47004e-49	up	yes
ENSMUSG00000024410	Rmc1	ENSMUST00000127123;ENSMUST00000139151;ENSMUST00000126523;ENSMUST00000025276;ENSMUST00000153233;ENSMUST00000234814;ENSMUST00000138866;ENSMUST00000155431;ENSMUST00000234982;ENSMUST00000234457;ENSMUST00000134046;ENSMUST00000134756	GO:0005515(protein binding);GO:0005764(lysosome);GO:0005765(lysosomal membrane);GO:0005768(endosome);GO:0006914(autophagy);GO:0010506(regulation of autophagy);GO:0016020(membrane);GO:0031902(late endosome membrane);GO:0035658(Mon1-Ccz1 complex);GO:0035658(Mon1-Ccz1 complex)	NA	NA	NA	regulator of MON1-CCZ1 [Source:MGI Symbol;Acc:MGI:1916528]	retained_intron;protein_coding;nonsense_mediated_decay	17.6976	18.6614	17.3294	3.19478	3.17837	2.85908	5.81532	2.53986	4.44781e-51	7.71201e-49	up	yes
ENSMUSG00000041515	Irf8	ENSMUST00000047737;ENSMUST00000162775;ENSMUST00000160943;ENSMUST00000162658;ENSMUST00000162001;ENSMUST00000160388;ENSMUST00000160594	GO:0000122(negative regulation of transcription by RNA polymerase II);GO:0000976(transcription regulatory region sequence-specific DNA binding);GO:0000977(RNA polymerase II regulatory region sequence-specific DNA binding);GO:0000978(RNA polymerase II cis-regulatory region sequence-specific DNA binding);GO:0000981(DNA-binding transcription factor activity, RNA polymerase II-specific);GO:0001227(DN…	05133(Pertussis);05133(Pertussis)	K10155	NA	interferon regulatory factor 8 [Source:MGI Symbol;Acc:MGI:96395]	protein_coding;retained_intron;processed_transcript	2.80053	3.94228	2.98633	32.289	22.178	31.4069	0.113296	-3.14184	5.61222e-50	9.59767e-48	down	yes
ENSMUSG00000034957	Cebpa	ENSMUST00000042985;ENSMUST00000205391	GO:0000050(urea cycle);GO:0000122(negative regulation of transcription by RNA polymerase II);GO:0000976(transcription regulatory region sequence-specific DNA binding);GO:0000978(RNA polymerase II cis-regulatory region sequence-specific DNA binding);GO:0000981(DNA-binding transcription factor activity, RNA polymerase II-specific);GO:0001163(RNA polymerase I regulatory region sequence-specific DNA …	04932(Non-alcoholic fatty liver disease (NAFLD));05200(Pathways in cancer);05202(Transcriptional misregulation in cancer);05221(Acute myeloid leukemia);05221(Acute myeloid leukemia)	K09055	NA	CCAAT/enhancer binding protein (C/EBP), alpha [Source:MGI Symbol;Acc:MGI:99480]	protein_coding	13.6953	15.5218	12.5166	0.916976	1.51209	1.04804	12.0024	3.58525	6.36697e-50	1.07412e-47	up	yes
ENSMUSG00000029366	Dck	ENSMUST00000031311;ENSMUST00000196967	GO:0000166(nucleotide binding);GO:0000287(magnesium ion binding);GO:0004136(deoxyadenosine kinase activity);GO:0004137(deoxycytidine kinase activity);GO:0004138(deoxyguanosine kinase activity);GO:0005524(ATP binding);GO:0005634(nucleus);GO:0005654(nucleoplasm);GO:0005737(cytoplasm);GO:0005739(mitochondrion);GO:0005829(cytosol);GO:0006139(nucleobase-containing compound metabolic process);GO:000617…	00230(Purine metabolism);00240(Pyrimidine metabolism);00240(Pyrimidine metabolism)	K00893	EC:2.7.1.74	deoxycytidine kinase [Source:MGI Symbol;Acc:MGI:102726]	protein_coding;retained_intron	199.017	195.957	192.099	32.6958	35.8884	37.8835	5.51409	2.46312	4.87789e-49	8.11942e-47	up	yes
ENSMUSG00000111394	Gm49759	ENSMUST00000214037	NA	NA	NA	NA	predicted gene, 49759 [Source:MGI Symbol;Acc:MGI:6215263]	TEC	47.0203	43.6602	45.0192	8.02817	7.77202	8.04894	5.68992	2.50841	2.05982e-48	3.38352e-46	up	yes
ENSMUSG00000050350	Gpr18	ENSMUST00000055475	GO:0002300(CD8-positive, alpha-beta intraepithelial T cell differentiation);GO:0002305(CD8-positive, gamma-delta intraepithelial T cell differentiation);GO:0002689(negative regulation of leukocyte chemotaxis);GO:0004930(G protein-coupled receptor activity);GO:0005886(plasma membrane);GO:0005887(integral component of plasma membrane);GO:0007165(signal transduction);GO:0007186(G protein-coupled rec…	NA	K08410	NA	G protein-coupled receptor 18 [Source:MGI Symbol;Acc:MGI:107859]	protein_coding	0.896596	1.15968	1.42955	13.3152	15.6523	14.5473	0.0801067	-3.64193	3.19772e-48	5.18446e-46	down	yes
ENSMUSG00000055322	Tns1	ENSMUST00000169786;ENSMUST00000186381;ENSMUST00000188436;ENSMUST00000191104;ENSMUST00000188942;ENSMUST00000185702;ENSMUST00000187281;ENSMUST00000188208;ENSMUST00000185529;ENSMUST00000189571;ENSMUST00000190389;ENSMUST00000185331;ENSMUST00000212888;ENSMUST00000190599;ENSMUST00000191527;ENSMUST00000187691;ENSMUST00000239451;ENSMUST00000191204;ENSMUST00000191367;ENSMUST00000189228;ENSMUST00000191264;…	GO:0003779(actin binding);GO:0005515(protein binding);GO:0005925(focal adhesion);GO:0007044(cell-substrate junction assembly);GO:0010761(fibroblast migration);GO:0030054(cell junction);GO:0030055(cell-substrate junction);GO:0035556(intracellular signal transduction);GO:0035556(intracellular signal transduction)	NA	K18080	NA	tensin 1 [Source:MGI Symbol;Acc:MGI:104552]	protein_coding;processed_transcript;retained_intron	3.61139	2.83335	2.70657	0.189144	0.326172	0.216398	12.5067	3.64463	4.47742e-47	7.11788e-45	up	yes
ENSMUSG00000024781	Lipa	ENSMUST00000178114;ENSMUST00000237513;ENSMUST00000237497;ENSMUST00000049572;ENSMUST00000236641;ENSMUST00000237617	GO:0000902(cell morphogenesis);GO:0001650(fibrillar center);GO:0001816(cytokine production);GO:0004771(sterol esterase activity);GO:0005764(lysosome);GO:0006629(lipid metabolic process);GO:0006631(fatty acid metabolic process);GO:0006954(inflammatory response);GO:0008283(cell population proliferation);GO:0016042(lipid catabolic process);GO:0016125(sterol metabolic process);GO:0016298(lipase activ…	00100(Steroid biosynthesis);04142(Lysosome);04979(Cholesterol metabolism);04979(Cholesterol metabolism)	K01052	EC:3.1.1.13	lysosomal acid lipase A [Source:MGI Symbol;Acc:MGI:96789]	protein_coding;retained_intron;processed_transcript	364.866	372.39	352.775	47.8794	68.8982	60.8945	6.13507	2.61708	4.50427e-47	7.11788e-45	up	yes
ENSMUSG00000026360	Rgs2	ENSMUST00000127206;ENSMUST00000027606;ENSMUST00000134817;ENSMUST00000153527	GO:0001965(G-protein alpha-subunit binding);GO:0001975(response to amphetamine);GO:0005096(GTPase activator activity);GO:0005515(protein binding);GO:0005634(nucleus);GO:0005730(nucleolus);GO:0005737(cytoplasm);GO:0005829(cytosol);GO:0005886(plasma membrane);GO:0006417(regulation of translation);GO:0007049(cell cycle);GO:0007186(G protein-coupled receptor signaling pathway);GO:0007283(spermatogene…	04022(cGMP-PKG signaling pathway);04740(Olfactory transduction);04921(Oxytocin signaling pathway);04921(Oxytocin signaling pathway)	K18154	NA	regulator of G-protein signaling 2 [Source:MGI Symbol;Acc:MGI:1098271]	protein_coding;nonsense_mediated_decay;retained_intron	1.82428	2.27794	2.50583	15.785	28.1507	27.4173	0.0926106	-3.43268	5.94172e-47	9.27206e-45	down	yes
ENSMUSG00000039910	Cited2	ENSMUST00000038107;ENSMUST00000219558;ENSMUST00000218370	GO:0000122(negative regulation of transcription by RNA polymerase II);GO:0000790(nuclear chromatin);GO:0001102(RNA polymerase II activating transcription factor binding);GO:0001568(blood vessel development);GO:0001570(vasculogenesis);GO:0001666(response to hypoxia);GO:0001701(in utero embryonic development);GO:0001829(trophectodermal cell differentiation);GO:0001841(neural tube formation);GO:0001…	04137(Mitophagy - animal);04137(Mitophagy - animal)	K21361	NA	Cbp/p300-interacting transactivator, with Glu/Asp-rich carboxy-terminal domain, 2 [Source:MGI Symbol;Acc:MGI:1306784]	protein_coding	12.4655	14.5156	14.1374	72.6866	73.2807	67.5161	0.192608	-2.37626	7.69488e-47	1.18596e-44	down	yes
ENSMUSG00000055435	Maf	ENSMUST00000109104;ENSMUST00000069009	GO:0000122(negative regulation of transcription by RNA polymerase II);GO:0000978(RNA polymerase II cis-regulatory region sequence-specific DNA binding);GO:0000981(DNA-binding transcription factor activity, RNA polymerase II-specific);GO:0001228(DNA-binding transcription activator activity, RNA polymerase II-specific);GO:0001816(cytokine production);GO:0002088(lens development in camera-type eye);…	04658(Th1 and Th2 cell differentiation);05202(Transcriptional misregulation in cancer);05321(Inflammatory bowel disease (IBD));05321(Inflammatory bowel disease (IBD))	K09035	NA	avian musculoaponeurotic fibrosarcoma oncogene homolog [Source:MGI Symbol;Acc:MGI:96909]	protein_coding	1.51304	0.881073	1.23792	21.405	12.931	18.1457	0.0692058	-3.85296	2.92152e-46	4.44784e-44	down	yes
ENSMUSG00000051510	Mafg	ENSMUST00000058162;ENSMUST00000106180;ENSMUST00000106182;ENSMUST00000128498;ENSMUST00000106181	GO:0000978(RNA polymerase II cis-regulatory region sequence-specific DNA binding);GO:0001228(DNA-binding transcription activator activity, RNA polymerase II-specific);GO:0001701(in utero embryonic development);GO:0003677(DNA binding);GO:0003700(DNA-binding transcription factor activity);GO:0005515(protein binding);GO:0005634(nucleus);GO:0005667(transcription factor complex);GO:0006355(regulation …	NA	K09037	NA	v-maf musculoaponeurotic fibrosarcoma oncogene family, protein G (avian) [Source:MGI Symbol;Acc:MGI:96911]	protein_coding;processed_transcript	64.6984	68.9916	66.9318	10.625	14.1523	11.3692	5.55023	2.47255	1.40363e-45	2.1112e-43	up	yes
ENSMUSG00000025810	Nrp1	ENSMUST00000026917;ENSMUST00000212933;ENSMUST00000212833;ENSMUST00000212746	GO:0001525(angiogenesis);GO:0001569(branching involved in blood vessel morphogenesis);GO:0001764(neuron migration);GO:0002040(sprouting angiogenesis);GO:0002042(cell migration involved in sprouting angiogenesis);GO:0003148(outflow tract septum morphogenesis);GO:0005021(vascular endothelial growth factor-activated receptor activity);GO:0005096(GTPase activator activity);GO:0005515(protein binding)…	04360(Axon guidance);05166(Human T-cell leukemia virus 1 infection);05166(Human T-cell leukemia virus 1 infection)	K06724	NA	neuropilin 1 [Source:MGI Symbol;Acc:MGI:106206]	protein_coding;retained_intron	42.9295	36.8648	36.7904	6.21547	6.76353	7.19857	5.77794	2.53055	1.84813e-45	2.74667e-43	up	yes
ENSMUSG00000015396	Cd83	ENSMUST00000015540;ENSMUST00000221359	GO:0009897(external side of plasma membrane);GO:0014070(response to organic cyclic compound);GO:0016020(membrane);GO:0016021(integral component of membrane);GO:0032713(negative regulation of interleukin-4 production);GO:0032733(positive regulation of interleukin-10 production);GO:0032743(positive regulation of interleukin-2 production);GO:0043372(positive regulation of CD4-positive, alpha-beta T …	NA	K06510	NA	CD83 antigen [Source:MGI Symbol;Acc:MGI:1328316]	protein_coding;retained_intron	49.5471	59.19	58.2887	258.399	274.103	282.226	0.205008	-2.28625	2.13412e-45	3.13439e-43	down	yes
ENSMUSG00000051586	Mical3	ENSMUST00000204994;ENSMUST00000204302;ENSMUST00000238968;ENSMUST00000207993;ENSMUST00000098457;ENSMUST00000204248;ENSMUST00000212333;ENSMUST00000150503;ENSMUST00000238920;ENSMUST00000077159;ENSMUST00000203188;ENSMUST00000203254;ENSMUST00000212208;ENSMUST00000204644;ENSMUST00000203095;ENSMUST00000142924;ENSMUST00000205030;ENSMUST00000207968;ENSMUST00000205020;ENSMUST00000238957;ENSMUST00000140854;…	GO:0003779(actin binding);GO:0004497(monooxygenase activity);GO:0005515(protein binding);GO:0005634(nucleus);GO:0005654(nucleoplasm);GO:0005737(cytoplasm);GO:0005819(spindle);GO:0005829(cytosol);GO:0005856(cytoskeleton);GO:0005886(plasma membrane);GO:0005938(cell cortex);GO:0006887(exocytosis);GO:0007010(cytoskeleton organization);GO:0007049(cell cycle);GO:0016491(oxidoreductase activity);GO:0016…	NA	K19947	EC:1.14.13.225	microtubule associated monooxygenase, calponin and LIM domain containing 3 [Source:MGI Symbol;Acc:MGI:2442733]	retained_intron;protein_coding;processed_transcript;nonsense_mediated_decay	1.07712	1.92651	1.71213	0.103928	0.144957	0.0903558	13.9009	3.79711	3.54232e-45	5.14214e-43	up	yes
ENSMUSG00000002250	Ppard	ENSMUST00000142226;ENSMUST00000233383;ENSMUST00000002320;ENSMUST00000233761;ENSMUST00000123020;ENSMUST00000169040;ENSMUST00000144200;ENSMUST00000166744;ENSMUST00000232879	GO:0000122(negative regulation of transcription by RNA polymerase II);GO:0000790(nuclear chromatin);GO:0000977(RNA polymerase II regulatory region sequence-specific DNA binding);GO:0001103(RNA polymerase II repressing transcription factor binding);GO:0001223(transcription coactivator binding);GO:0001227(DNA-binding transcription repressor activity, RNA polymerase II-specific);GO:0001890(placenta …	03320(PPAR signaling pathway);04310(Wnt signaling pathway);05200(Pathways in cancer);05221(Acute myeloid leukemia);05221(Acute myeloid leukemia)	K04504	NA	peroxisome proliferator activator receptor delta [Source:MGI Symbol;Acc:MGI:101884]	retained_intron;protein_coding;processed_transcript	6.0528	6.49142	6.11535	0.696953	0.985003	0.694223	7.85276	2.9732	5.60301e-45	8.03999e-43	up	yes
ENSMUSG00000026478	Lamc1	ENSMUST00000027752;ENSMUST00000159251;ENSMUST00000161744;ENSMUST00000160515;ENSMUST00000163011	GO:0005201(extracellular matrix structural constituent);GO:0005604(basement membrane);GO:0005606(laminin-1 complex);GO:0007155(cell adhesion);GO:0016020(membrane);GO:0016477(cell migration);GO:0022617(extracellular matrix disassembly);GO:0031012(extracellular matrix);GO:0031581(hemidesmosome assembly);GO:0034446(substrate adhesion-dependent cell spreading);GO:0062023(collagen-containing extracell…	04151(PI3K-Akt signaling pathway);04510(Focal adhesion);04512(ECM-receptor interaction);05020(Prion diseases);05145(Toxoplasmosis);05146(Amoebiasis);05165(Human papillomavirus infection);05200(Pathways in cancer);05222(Small cell lung cancer);05222(Small cell lung cancer)	K05635	NA	laminin, gamma 1 [Source:MGI Symbol;Acc:MGI:99914]	protein_coding;retained_intron;nonsense_mediated_decay	41.5542	40.2873	37.1013	7.57839	7.83395	7.88809	5.10475	2.35184	8.61994e-45	1.22286e-42	up	yes
ENSMUSG00000028613	Lrp8	ENSMUST00000238207;ENSMUST00000106732;ENSMUST00000106731;ENSMUST00000238570;ENSMUST00000030356;ENSMUST00000143601;ENSMUST00000106733;ENSMUST00000238405;ENSMUST00000238651;ENSMUST00000238569;ENSMUST00000146552;ENSMUST00000238658;ENSMUST00000238693;ENSMUST00000123140;ENSMUST00000135591;ENSMUST00000238304;ENSMUST00000126573;ENSMUST00000135022;ENSMUST00000145832;ENSMUST00000238584;ENSMUST00000238255;…	GO:0001540(amyloid-beta binding);GO:0005041(low-density lipoprotein particle receptor activity);GO:0005509(calcium ion binding);GO:0005515(protein binding);GO:0005576(extracellular region);GO:0005615(extracellular space);GO:0005875(microtubule associated complex);GO:0005886(plasma membrane);GO:0005901(caveola);GO:0006897(endocytosis);GO:0007268(chemical synaptic transmission);GO:0008035(high-dens…	NA	K20052	NA	low density lipoprotein receptor-related protein 8, apolipoprotein e receptor [Source:MGI Symbol;Acc:MGI:1340044]	retained_intron;protein_coding;processed_transcript;nonsense_mediated_decay	2.43841	2.84609	2.19857	0.124695	0.244517	0.154986	14.2753	3.83545	9.2574e-45	1.29853e-42	up	yes
ENSMUSG00000090307	1700071M16Rik	ENSMUST00000169733;ENSMUST00000172072;ENSMUST00000164150;ENSMUST00000167672	NA	NA	NA	NA	RIKEN cDNA 1700071M16 gene [Source:MGI Symbol;Acc:MGI:1920754]	antisense	3.54446	3.43512	4.54248	0.171012	0.159427	0.153933	23.7876	4.57214	3.44025e-44	4.772e-42	up	yes
ENSMUSG00000035678	Tnfsf9	ENSMUST00000039490	GO:0005102(signaling receptor binding);GO:0005125(cytokine activity);GO:0005164(tumor necrosis factor receptor binding);GO:0005515(protein binding);GO:0005615(extracellular space);GO:0005886(plasma membrane);GO:0006955(immune response);GO:0007165(signal transduction);GO:0016020(membrane);GO:0016021(integral component of membrane);GO:0032729(positive regulation of interferon-gamma production);GO:0…	04060(Cytokine-cytokine receptor interaction)	K05472	NA	tumor necrosis factor (ligand) superfamily, member 9 [Source:MGI Symbol;Acc:MGI:1101058]	protein_coding	3.19827	2.55732	2.63177	32.134	22.833	32.0042	0.0964384	-3.37425	4.61316e-44	6.32865e-42	down	yes
ENSMUSG00000047415	Gpr68	ENSMUST00000110066;ENSMUST00000110065;ENSMUST00000053668;ENSMUST00000222453;ENSMUST00000128306;ENSMUST00000135684;ENSMUST00000124459	GO:0004930(G protein-coupled receptor activity);GO:0005886(plasma membrane);GO:0007165(signal transduction);GO:0007186(G protein-coupled receptor signaling pathway);GO:0016020(membrane);GO:0016021(integral component of membrane);GO:0032024(positive regulation of insulin secretion);GO:0035774(positive regulation of insulin secretion involved in cellular response to glucose stimulus);GO:0045656(neg…	NA	K08408	NA	G protein-coupled receptor 68 [Source:MGI Symbol;Acc:MGI:2441763]	protein_coding;retained_intron;processed_transcript	4.88619	6.41028	6.45706	0.175275	0.458427	0.266108	19.7303	4.30234	5.17325e-44	7.01987e-42	up	yes
ENSMUSG00000032578	Cish	ENSMUST00000165664;ENSMUST00000085102;ENSMUST00000168260;ENSMUST00000171568;ENSMUST00000167072	GO:0005515(protein binding);GO:0005886(plasma membrane);GO:0005942(phosphatidylinositol 3-kinase complex);GO:0007205(protein kinase C-activating G protein-coupled receptor signaling pathway);GO:0009968(negative regulation of signal transduction);GO:0016567(protein ubiquitination);GO:0035556(intracellular signal transduction);GO:0040008(regulation of growth);GO:0043551(regulation of phosphatidylin…	04630(Jak-STAT signaling pathway);04917(Prolactin signaling pathway);04917(Prolactin signaling pathway)	K04701	NA	cytokine inducible SH2-containing protein [Source:MGI Symbol;Acc:MGI:103159]	processed_transcript;protein_coding	0.856992	0.986342	1.34168	8.07011	14.3305	14.084	0.0872974	-3.51792	7.58092e-44	1.01764e-41	down	yes
ENSMUSG00000030852	Tacc2	ENSMUST00000059145;ENSMUST00000207230;ENSMUST00000207549;ENSMUST00000208661;ENSMUST00000207999;ENSMUST00000208722;ENSMUST00000239258;ENSMUST00000208882;ENSMUST00000207395;ENSMUST00000215492;ENSMUST00000208743;ENSMUST00000207282;ENSMUST00000084513;ENSMUST00000033141;ENSMUST00000207376;ENSMUST00000209108;ENSMUST00000208106;ENSMUST00000207918;ENSMUST00000207789	GO:0000226(microtubule cytoskeleton organization);GO:0005634(nucleus);GO:0005654(nucleoplasm);GO:0005737(cytoplasm);GO:0005815(microtubule organizing center);GO:0005829(cytosol);GO:0005856(cytoskeleton);GO:0005886(plasma membrane);GO:0007052(mitotic spindle organization);GO:0008283(cell population proliferation);GO:0019904(protein domain specific binding);GO:0021987(cerebral cortex development);G…	NA	K14282	NA	transforming, acidic coiled-coil containing protein 2 [Source:MGI Symbol;Acc:MGI:1928899]	protein_coding;retained_intron;processed_transcript;nonsense_mediated_decay	1.67852	2.82032	1.84377	0.0230279	0.0545872	0.0100231	72.3727	6.17737	1.37344e-43	1.82405e-41	up	yes
ENSMUSG00000030259	Rassf8	ENSMUST00000111704;ENSMUST00000058538;ENSMUST00000140966;ENSMUST00000032388	GO:0007165(signal transduction);GO:0034334(adherens junction maintenance);GO:0034334(adherens junction maintenance)	NA	K09855	NA	Ras association (RalGDS/AF-6) domain family (N-terminal) member 8 [Source:MGI Symbol;Acc:MGI:1918573]	protein_coding	10.1224	14.9855	10.8913	1.03724	1.68946	1.46654	8.58508	3.10183	1.40011e-43	1.83452e-41	up	yes
ENSMUSG00000027367	Stard7	ENSMUST00000110375;ENSMUST00000125049;ENSMUST00000110374;ENSMUST00000144687;ENSMUST00000123152;ENSMUST00000154549;ENSMUST00000135616;ENSMUST00000131196	GO:0001773(myeloid dendritic cell activation);GO:0005576(extracellular region);GO:0005737(cytoplasm);GO:0005739(mitochondrion);GO:0006954(inflammatory response);GO:0008289(lipid binding);GO:0035745(T-helper 2 cell cytokine production);GO:0042092(type 2 immune response);GO:0061436(establishment of skin barrier);GO:0120197(mucociliary clearance);GO:0120197(mucociliary clearance)	NA	NA	NA	START domain containing 7 [Source:MGI Symbol;Acc:MGI:2139090]	protein_coding;retained_intron;processed_transcript	2.16948	2.84629	3.17728	16.6391	17.5485	14.7477	0.167426	-2.5784	1.41072e-43	1.83452e-41	down	yes
ENSMUSG00000060183	Cxcl11	ENSMUST00000077820;ENSMUST00000122808	GO:0005125(cytokine activity);GO:0005576(extracellular region);GO:0005615(extracellular space);GO:0006935(chemotaxis);GO:0006952(defense response);GO:0006954(inflammatory response);GO:0006955(immune response);GO:0007189(adenylate cyclase-activating G protein-coupled receptor signaling pathway);GO:0008009(chemokine activity);GO:0008201(heparin binding);GO:0010818(T cell chemotaxis);GO:0042127(regu…	NA	NA	NA	chemokine (C-X-C motif) ligand 11 [Source:MGI Symbol;Acc:MGI:1860203]	protein_coding;polymorphic_pseudogene	2.43242	2.11821	1.15607	30.0556	22.3092	26.5809	0.0722864	-3.79013	3.83964e-43	4.94166e-41	down	yes
ENSMUSG00000045827	Serpinb9	ENSMUST00000006391;ENSMUST00000063191	GO:0001913(T cell mediated cytotoxicity);GO:0002020(protease binding);GO:0002438(acute inflammatory response to antigenic stimulus);GO:0004867(serine-type endopeptidase inhibitor activity);GO:0005515(protein binding);GO:0005615(extracellular space);GO:0005634(nucleus);GO:0005654(nucleoplasm);GO:0005737(cytoplasm);GO:0005794(Golgi apparatus);GO:0005829(cytosol);GO:0006915(apoptotic process);GO:000…	05146(Amoebiasis);05146(Amoebiasis)	K13963	NA	serine (or cysteine) peptidase inhibitor, clade B, member 9 [Source:MGI Symbol;Acc:MGI:106603]	protein_coding	33.2283	35.8218	36.4885	5.64187	7.2021	7.20121	5.26504	2.39644	9.64275e-43	1.22837e-40	up	yes
ENSMUSG00000056749	Nfil3	ENSMUST00000071065	GO:0000122(negative regulation of transcription by RNA polymerase II);GO:0000977(RNA polymerase II regulatory region sequence-specific DNA binding);GO:0000978(RNA polymerase II cis-regulatory region sequence-specific DNA binding);GO:0001227(DNA-binding transcription repressor activity, RNA polymerase II-specific);GO:0003677(DNA binding);GO:0003700(DNA-binding transcription factor activity);GO:000…	NA	K09059	NA	nuclear factor, interleukin 3, regulated [Source:MGI Symbol;Acc:MGI:109495]	protein_coding	3.07892	3.31343	2.68035	30.3779	19.5439	26.7829	0.118281	-3.07971	1.28161e-42	1.61612e-40	down	yes
ENSMUSG00000020387	Jade2	ENSMUST00000109091;ENSMUST00000020655;ENSMUST00000151277;ENSMUST00000109090	GO:0000123(histone acetyltransferase complex);GO:0000209(protein polyubiquitination);GO:0005515(protein binding);GO:0005654(nucleoplasm);GO:0016567(protein ubiquitination);GO:0016740(transferase activity);GO:0043966(histone H3 acetylation);GO:0043981(histone H4-K5 acetylation);GO:0043982(histone H4-K8 acetylation);GO:0043983(histone H4-K12 acetylation);GO:0046872(metal ion binding);GO:0050767(reg…	NA	K22155	EC:2.3.2.27	jade family PHD finger 2 [Source:MGI Symbol;Acc:MGI:1924151]	protein_coding;processed_transcript	0.859615	0.898803	1.25326	6.76126	6.13665	6.80146	0.152882	-2.70951	1.71021e-42	2.13503e-40	down	yes
ENSMUSG00000028100	Nudt17	ENSMUST00000171249;ENSMUST00000196773;ENSMUST00000200387;ENSMUST00000029742	GO:0005777(peroxisome);GO:0005829(cytosol);GO:0006734(NADH metabolic process);GO:0006742(NADP catabolic process);GO:0016787(hydrolase activity);GO:0019677(NAD catabolic process);GO:0035529(NADH pyrophosphatase activity);GO:0046872(metal ion binding);GO:0046872(metal ion binding)	NA	NA	NA	nudix (nucleoside diphosphate linked moiety X)-type motif 17 [Source:MGI Symbol;Acc:MGI:1925623]	protein_coding;retained_intron	0.0001	0.037071	0.0215187	2.28685	2.55742	3.04131	0.00744267	-7.06996	6.675e-42	8.25056e-40	down	yes
ENSMUSG00000050370	Ch25h	ENSMUST00000050562	GO:0000254(C-4 methylsterol oxidase activity);GO:0001567(cholesterol 25-hydroxylase activity);GO:0004497(monooxygenase activity);GO:0005506(iron ion binding);GO:0005783(endoplasmic reticulum);GO:0005789(endoplasmic reticulum membrane);GO:0006629(lipid metabolic process);GO:0006694(steroid biosynthetic process);GO:0008202(steroid metabolic process);GO:0008203(cholesterol metabolic process);GO:0008…	00120(Primary bile acid biosynthesis)	K10223	EC:1.14.99.38	cholesterol 25-hydroxylase [Source:MGI Symbol;Acc:MGI:1333869]	protein_coding	2.95317	2.50215	5.71531	119.437	60.5056	104.333	0.0392951	-4.66951	9.63131e-42	1.1788e-39	down	yes
ENSMUSG00000038267	Slc22a23	ENSMUST00000148390;ENSMUST00000040336;ENSMUST00000145038;ENSMUST00000128392;ENSMUST00000143353	GO:0006811(ion transport);GO:0016020(membrane);GO:0016021(integral component of membrane);GO:0022857(transmembrane transporter activity);GO:0055085(transmembrane transport);GO:0055085(transmembrane transport)	NA	K08215	NA	solute carrier family 22, member 23 [Source:MGI Symbol;Acc:MGI:1920352]	protein_coding;nonsense_mediated_decay;retained_intron;processed_transcript	1.80871	3.15784	2.58466	0.0001	0.0309506	0.0409907	104.818	6.71174	1.39116e-41	1.68614e-39	up	yes
ENSMUSG00000044701	Il27	ENSMUST00000058429	GO:0002230(positive regulation of defense response to virus by host);GO:0002376(immune system process);GO:0005102(signaling receptor binding);GO:0005125(cytokine activity);GO:0005515(protein binding);GO:0005576(extracellular region);GO:0005615(extracellular space);GO:0005829(cytosol);GO:0006954(inflammatory response);GO:0007165(signal transduction);GO:0009617(response to bacterium);GO:0032729(pos…	04060(Cytokine-cytokine receptor interaction)	K22629	NA	interleukin 27 [Source:MGI Symbol;Acc:MGI:2384409]	protein_coding	65.6349	51.8893	70.8098	341.164	385.77	428.2	0.163041	-2.6167	2.1615e-41	2.59463e-39	down	yes
ENSMUSG00000035356	Nfkbiz	ENSMUST00000114457;ENSMUST00000139373;ENSMUST00000114458;ENSMUST00000231463;ENSMUST00000096026;ENSMUST00000036273	GO:0005515(protein binding);GO:0005634(nucleus);GO:0006357(regulation of transcription by RNA polymerase II);GO:0006954(inflammatory response);GO:0016607(nuclear speck);GO:0036464(cytoplasmic ribonucleoprotein granule);GO:0050729(positive regulation of inflammatory response);GO:0050852(T cell receptor signaling pathway);GO:2000321(positive regulation of T-helper 17 cell differentiation);GO:200032…	05202(Transcriptional misregulation in cancer);05202(Transcriptional misregulation in cancer)	K14242	NA	nuclear factor of kappa light polypeptide gene enhancer in B cells inhibitor, zeta [Source:MGI Symbol;Acc:MGI:1931595]	protein_coding;processed_transcript	22.1938	24.9636	25.9798	115.807	107.535	107.891	0.220803	-2.17917	5.13325e-41	6.10319e-39	down	yes
ENSMUSG00000053846	Lipg	ENSMUST00000066532;ENSMUST00000235783	GO:0004465(lipoprotein lipase activity);GO:0004620(phospholipase activity);GO:0004806(triglyceride lipase activity);GO:0005515(protein binding);GO:0005576(extracellular region);GO:0005615(extracellular space);GO:0005769(early endosome);GO:0005794(Golgi apparatus);GO:0006629(lipid metabolic process);GO:0006633(fatty acid biosynthetic process);GO:0007584(response to nutrient);GO:0008201(heparin bin…	00561(Glycerolipid metabolism);04979(Cholesterol metabolism);04979(Cholesterol metabolism)	K22284	EC:3.1.1.3	lipase, endothelial [Source:MGI Symbol;Acc:MGI:1341803]	protein_coding;retained_intron	0.573312	0.329463	0.686671	44.6686	13.657	28.0109	0.0184099	-5.76337	6.10771e-41	7.19327e-39	down	yes
ENSMUSG00000020272	Stk10	ENSMUST00000102821;ENSMUST00000143397	GO:0000166(nucleotide binding);GO:0004672(protein kinase activity);GO:0004674(protein serine/threonine kinase activity);GO:0005524(ATP binding);GO:0005886(plasma membrane);GO:0006468(protein phosphorylation);GO:0007049(cell cycle);GO:0016020(membrane);GO:0016301(kinase activity);GO:0016310(phosphorylation);GO:0016740(transferase activity);GO:0042802(identical protein binding);GO:0042803(protein h…	04914(Progesterone-mediated oocyte maturation);04914(Progesterone-mediated oocyte maturation)	K08837	EC:2.7.11.1	serine/threonine kinase 10 [Source:MGI Symbol;Acc:MGI:1099439]	protein_coding;retained_intron	32.2881	31.3855	30.8119	6.08406	7.0624	6.67442	4.76697	2.25307	2.56407e-40	2.99157e-38	up	yes
ENSMUSG00000032515	Csrnp1	ENSMUST00000215916;ENSMUST00000216929;ENSMUST00000214058;ENSMUST00000035101;ENSMUST00000213936	GO:0001228(DNA-binding transcription activator activity, RNA polymerase II-specific);GO:0003677(DNA binding);GO:0003700(DNA-binding transcription factor activity);GO:0005634(nucleus);GO:0006355(regulation of transcription, DNA-templated);GO:0006915(apoptotic process);GO:0009791(post-embryonic development);GO:0043565(sequence-specific DNA binding);GO:0045944(positive regulation of transcription by…	NA	K17494	NA	cysteine-serine-rich nuclear protein 1 [Source:MGI Symbol;Acc:MGI:2387989]	protein_coding	6.99961	6.95882	5.97713	33.5595	33.9972	43.9712	0.17875	-2.48399	3.77263e-40	4.36089e-38	down	yes
ENSMUSG00000025764	Jade1	ENSMUST00000163764;ENSMUST00000191952;ENSMUST00000195200;ENSMUST00000192300;ENSMUST00000195322;ENSMUST00000193080;ENSMUST00000195846;ENSMUST00000168086;ENSMUST00000026865;ENSMUST00000191921;ENSMUST00000194348;ENSMUST00000192451;ENSMUST00000194181;ENSMUST00000170711	GO:0000123(histone acetyltransferase complex);GO:0003713(transcription coactivator activity);GO:0005634(nucleus);GO:0005694(chromosome);GO:0005737(cytoplasm);GO:0005829(cytosol);GO:0005856(cytoskeleton);GO:0005886(plasma membrane);GO:0006915(apoptotic process);GO:0016607(nuclear speck);GO:0036064(ciliary basal body);GO:0042995(cell projection);GO:0043966(histone H3 acetylation);GO:0043981(histone…	NA	K11347	NA	jade family PHD finger 1 [Source:MGI Symbol;Acc:MGI:1925835]	protein_coding;retained_intron;processed_transcript	2.38419	2.38695	1.67506	0.0787063	0.150316	0.0747786	21.2185	4.40725	3.92149e-40	4.49136e-38	up	yes
ENSMUSG00000045404	Kcnk13	ENSMUST00000160413;ENSMUST00000049788;ENSMUST00000177549;ENSMUST00000162221	GO:0005244(voltage-gated ion channel activity);GO:0005267(potassium channel activity);GO:0005887(integral component of plasma membrane);GO:0006811(ion transport);GO:0006813(potassium ion transport);GO:0016020(membrane);GO:0016021(integral component of membrane);GO:0022841(potassium ion leak channel activity);GO:0030322(stabilization of membrane potential);GO:0034765(regulation of ion transmembran…	NA	K04922	NA	potassium channel, subfamily K, member 13 [Source:MGI Symbol;Acc:MGI:2384976]	protein_coding;processed_transcript	37.8521	42.2015	32.4144	1.83656	4.31054	2.20123	13.4719	3.75188	4.00909e-40	4.54995e-38	up	yes
ENSMUSG00000021895	Arhgef3	ENSMUST00000224981;ENSMUST00000225949;ENSMUST00000225494;ENSMUST00000049206	GO:0005085(guanyl-nucleotide exchange factor activity);GO:0005089(Rho guanyl-nucleotide exchange factor activity);GO:0005737(cytoplasm);GO:0035025(positive regulation of Rho protein signal transduction);GO:0035556(intracellular signal transduction);GO:0035556(intracellular signal transduction)	NA	K20683	NA	Rho guanine nucleotide exchange factor (GEF) 3 [Source:MGI Symbol;Acc:MGI:1918954]	protein_coding;processed_transcript	8.12082	10.0463	13.3608	58.2866	64.9699	66.0848	0.166514	-2.58629	8.50431e-40	9.56467e-38	down	yes
ENSMUSG00000059839	Zfp874b	ENSMUST00000019572;ENSMUST00000223868;ENSMUST00000223711;ENSMUST00000224308;ENSMUST00000225027	GO:0003676(nucleic acid binding);GO:0005575(cellular_component);GO:0005634(nucleus);GO:0006355(regulation of transcription, DNA-templated);GO:0046872(metal ion binding);GO:0046872(metal ion binding)	05168(Herpes simplex virus 1 infection);05168(Herpes simplex virus 1 infection)	K09228	NA	zinc finger protein 874b [Source:MGI Symbol;Acc:MGI:3040702]	protein_coding;processed_transcript	8.66175	8.5443	8.04599	0.616132	1.10734	0.630037	10.7295	3.42352	1.00416e-39	1.11927e-37	up	yes
ENSMUSG00000029409	U90926	ENSMUST00000031356;ENSMUST00000201332;ENSMUST00000202847	NA	NA	NA	NA	cDNA sequence U90926 [Source:MGI Symbol;Acc:MGI:1930915]	processed_transcript;lincRNA;retained_intron	3.18389	3.46333	2.91956	43.9385	28.8041	29.032	0.0939998	-3.4112	1.48182e-39	1.63708e-37	down	yes
ENSMUSG00000026822	Lcn2	ENSMUST00000050785;ENSMUST00000144569;ENSMUST00000147219;ENSMUST00000136509;ENSMUST00000155830;ENSMUST00000192241	GO:0002020(protease binding);GO:0002376(immune system process);GO:0005506(iron ion binding);GO:0005515(protein binding);GO:0005576(extracellular region);GO:0005615(extracellular space);GO:0005829(cytosol);GO:0006811(ion transport);GO:0006915(apoptotic process);GO:0006979(response to oxidative stress);GO:0009615(response to virus);GO:0009617(response to bacterium);GO:0009635(response to herbicide)…	04657(IL-17 signaling pathway);04657(IL-17 signaling pathway)	K21129	NA	lipocalin 2 [Source:MGI Symbol;Acc:MGI:96757]	protein_coding;retained_intron;processed_transcript	0.309439	0.393286	0.593063	15.8664	7.82308	8.42572	0.0403482	-4.63135	1.94439e-39	2.12927e-37	down	yes
ENSMUSG00000030203	Dusp16	ENSMUST00000149776;ENSMUST00000129433;ENSMUST00000100857;ENSMUST00000204083;ENSMUST00000203651;ENSMUST00000203452;ENSMUST00000148926	GO:0000188(inactivation of MAPK activity);GO:0004721(phosphoprotein phosphatase activity);GO:0004725(protein tyrosine phosphatase activity);GO:0005515(protein binding);GO:0005634(nucleus);GO:0005654(nucleoplasm);GO:0005737(cytoplasm);GO:0005829(cytosol);GO:0006470(protein dephosphorylation);GO:0008138(protein tyrosine/serine/threonine phosphatase activity);GO:0008330(protein tyrosine/threonine ph…	04010(MAPK signaling pathway);04010(MAPK signaling pathway)	K04459	3.1.3.48;EC:3.1.3.16	dual specificity phosphatase 16 [Source:MGI Symbol;Acc:MGI:1917936]	protein_coding;nonsense_mediated_decay;retained_intron;processed_transcript	1.77988	1.46791	2.18233	16.6028	10.8947	16.1603	0.124379	-3.00718	3.47549e-39	3.77287e-37	down	yes
ENSMUSG00000040710	St8sia4	ENSMUST00000043336;ENSMUST00000189556;ENSMUST00000186853;ENSMUST00000187936	GO:0000139(Golgi membrane);GO:0001574(ganglioside biosynthetic process);GO:0003828(alpha-N-acetylneuraminate alpha-2,8-sialyltransferase activity);GO:0005794(Golgi apparatus);GO:0006486(protein glycosylation);GO:0006491(N-glycan processing);GO:0008373(sialyltransferase activity);GO:0009311(oligosaccharide metabolic process);GO:0016020(membrane);GO:0016021(integral component of membrane);GO:001674…	NA	K06614	EC:2.4.99.-	ST8 alpha-N-acetyl-neuraminide alpha-2,8-sialyltransferase 4 [Source:MGI Symbol;Acc:MGI:106018]	protein_coding;retained_intron	0.335275	0.3908	0.48448	2.91206	2.43228	2.30772	0.1582	-2.66018	4.63213e-39	4.98513e-37	down	yes
ENSMUSG00000037411	Serpine1	ENSMUST00000041388;ENSMUST00000199832;ENSMUST00000077523	GO:0001300(chronological cell aging);GO:0001525(angiogenesis);GO:0002020(protease binding);GO:0004867(serine-type endopeptidase inhibitor activity);GO:0005102(signaling receptor binding);GO:0005576(extracellular region);GO:0005615(extracellular space);GO:0010469(regulation of signaling receptor activity);GO:0010757(negative regulation of plasminogen activation);GO:0010951(negative regulation of e…	04066(HIF-1 signaling pathway);04115(p53 signaling pathway);04218(Cellular senescence);04371(Apelin signaling pathway);04390(Hippo signaling pathway);04610(Complement and coagulation cascades);04933(AGE-RAGE signaling pathway in diabetic complications);05142(Chagas disease (American trypanosomiasis));05142(Chagas disease (American trypanosomiasis))	K03982	NA	serine (or cysteine) peptidase inhibitor, clade E, member 1 [Source:MGI Symbol;Acc:MGI:97608]	protein_coding;retained_intron	2.58443	1.01436	2.62423	92.5136	46.5741	66.488	0.0302712	-5.04591	4.74436e-39	5.06227e-37	down	yes
ENSMUSG00000027332	Ivd	ENSMUST00000028807;ENSMUST00000140282;ENSMUST00000126082;ENSMUST00000154104;ENSMUST00000125766;ENSMUST00000141836;ENSMUST00000152191;ENSMUST00000150162	GO:0003995(acyl-CoA dehydrogenase activity);GO:0004085(butyryl-CoA dehydrogenase activity);GO:0005739(mitochondrion);GO:0005759(mitochondrial matrix);GO:0006552(leucine catabolic process);GO:0008470(isovaleryl-CoA dehydrogenase activity);GO:0009083(branched-chain amino acid catabolic process);GO:0016491(oxidoreductase activity);GO:0016627(oxidoreductase activity, acting on the CH-CH group of dono…	00280(Valine, leucine and isoleucine degradation);00280(Valine, leucine and isoleucine degradation)	K00253	EC:1.3.8.4	isovaleryl coenzyme A dehydrogenase [Source:MGI Symbol;Acc:MGI:1929242]	protein_coding;retained_intron;processed_transcript	7.93601	14.4208	16.3574	1.48467	1.49009	1.38665	8.87652	3.14999	8.90988e-39	9.42635e-37	up	yes
ENSMUSG00000023903	Mmp25	ENSMUST00000024696;ENSMUST00000233276;ENSMUST00000233764	GO:0004222(metalloendopeptidase activity);GO:0005886(plasma membrane);GO:0006508(proteolysis);GO:0008233(peptidase activity);GO:0008237(metallopeptidase activity);GO:0008270(zinc ion binding);GO:0009986(cell surface);GO:0010952(positive regulation of peptidase activity);GO:0016020(membrane);GO:0016021(integral component of membrane);GO:0016504(peptidase activator activity);GO:0016787(hydrolase ac…	04928(Parathyroid hormone synthesis, secretion and action);04928(Parathyroid hormone synthesis, secretion and action)	K08003	EC:3.4.24.-	matrix metallopeptidase 25 [Source:MGI Symbol;Acc:MGI:2443938]	protein_coding;nonsense_mediated_decay	0.247253	0.336183	0.251394	4.03461	2.63714	3.55904	0.0815998	-3.61529	1.4536e-38	1.52494e-36	down	yes
ENSMUSG00000094530	Gm21399	ENSMUST00000180210	NA	NA	NA	NA	predicted gene, 21399 [Source:MGI Symbol;Acc:MGI:5434754]	processed_pseudogene	211.943	209.958	218.665	24.2176	42.2117	32.7355	6.4596	2.69145	2.3032e-38	2.3961e-36	up	yes
ENSMUSG00000026866	Kynu	ENSMUST00000028223;ENSMUST00000050511;ENSMUST00000112826;ENSMUST00000148855;ENSMUST00000130968;ENSMUST00000138540	GO:0003824(catalytic activity);GO:0005654(nucleoplasm);GO:0005737(cytoplasm);GO:0005739(mitochondrion);GO:0005829(cytosol);GO:0006569(tryptophan catabolic process);GO:0007568(aging);GO:0009435(NAD biosynthetic process);GO:0016787(hydrolase activity);GO:0019363(pyridine nucleotide biosynthetic process);GO:0019442(tryptophan catabolic process to acetyl-CoA);GO:0019805(quinolinate biosynthetic proce…	00380(Tryptophan metabolism);00380(Tryptophan metabolism)	K01556	EC:3.7.1.3	kynureninase [Source:MGI Symbol;Acc:MGI:1918039]	protein_coding;processed_transcript	0.272374	0.374255	0.477701	3.20312	4.39562	3.72454	0.0992936	-3.33216	4.75012e-38	4.90086e-36	down	yes
ENSMUSG00000029275	Gfi1	ENSMUST00000159263;ENSMUST00000031205;ENSMUST00000159164;ENSMUST00000065478	GO:0000122(negative regulation of transcription by RNA polymerase II);GO:0000976(transcription regulatory region sequence-specific DNA binding);GO:0001227(DNA-binding transcription repressor activity, RNA polymerase II-specific);GO:0003676(nucleic acid binding);GO:0005634(nucleus);GO:0006355(regulation of transcription, DNA-templated);GO:0010956(negative regulation of calcidiol 1-monooxygenase ac…	NA	K09223	NA	growth factor independent 1 transcription repressor [Source:MGI Symbol;Acc:MGI:103170]	protein_coding	0.0272925	0.0001	0.0903677	4.98825	3.94105	5.57818	0.00811721	-6.9448	8.63774e-38	8.83881e-36	down	yes
ENSMUSG00000109715	Gm45606	ENSMUST00000209836	NA	NA	NA	NA	predicted gene 45606 [Source:MGI Symbol;Acc:MGI:5791442]	antisense	3.42016	3.20993	3.268	0.129717	0.080886	0.178015	25.47	4.67072	9.07765e-38	9.21344e-36	up	yes
ENSMUSG00000050106	Tmc8	ENSMUST00000050874;ENSMUST00000106334;ENSMUST00000119455;ENSMUST00000117781;ENSMUST00000127080;ENSMUST00000156458	GO:0001558(regulation of cell growth);GO:0005737(cytoplasm);GO:0005783(endoplasmic reticulum);GO:0005789(endoplasmic reticulum membrane);GO:0005794(Golgi apparatus);GO:0005887(integral component of plasma membrane);GO:0006811(ion transport);GO:0008381(mechanosensitive ion channel activity);GO:0016020(membrane);GO:0016021(integral component of membrane);GO:0031333(negative regulation of protein-co…	NA	K21988	NA	transmembrane channel-like gene family 8 [Source:MGI Symbol;Acc:MGI:2669037]	protein_coding;retained_intron	6.13302	8.78586	8.14346	0.25369	0.531945	0.634893	16.235	4.02104	9.51848e-38	9.51144e-36	up	yes
ENSMUSG00000030156	Cd69	ENSMUST00000032259;ENSMUST00000205032;ENSMUST00000204411;ENSMUST00000205190;ENSMUST00000203727	GO:0005509(calcium ion binding);GO:0009897(external side of plasma membrane);GO:0009986(cell surface);GO:0016020(membrane);GO:0016021(integral component of membrane);GO:0030246(carbohydrate binding);GO:0032991(protein-containing complex);GO:0035690(cellular response to drug);GO:0042802(identical protein binding);GO:0042802(identical protein binding)	NA	K06502	NA	CD69 antigen [Source:MGI Symbol;Acc:MGI:88343]	protein_coding;retained_intron	9.49122	13.8558	20.3856	117.091	118.598	141.22	0.116029	-3.10744	9.52363e-38	9.51144e-36	down	yes
ENSMUSG00000005686	Ampd3	ENSMUST00000005829;ENSMUST00000106686;ENSMUST00000143786;ENSMUST00000213373;ENSMUST00000170374;ENSMUST00000148292;ENSMUST00000176487;ENSMUST00000147587	GO:0003876(AMP deaminase activity);GO:0005829(cytosol);GO:0006188(IMP biosynthetic process);GO:0009117(nucleotide metabolic process);GO:0009168(purine ribonucleoside monophosphate biosynthetic process);GO:0016787(hydrolase activity);GO:0019239(deaminase activity);GO:0032264(IMP salvage);GO:0034101(erythrocyte homeostasis);GO:0046031(ADP metabolic process);GO:0046033(AMP metabolic process);GO:0046…	00230(Purine metabolism);00230(Purine metabolism)	K01490	EC:3.5.4.6	adenosine monophosphate deaminase 3 [Source:MGI Symbol;Acc:MGI:1096344]	protein_coding;retained_intron;processed_transcript	128.19	107.312	120.658	17.1255	25.6522	18.5972	5.80303	2.53681	1.6832e-37	1.6677e-35	up	yes
ENSMUSG00000019923	Zwint	ENSMUST00000020081;ENSMUST00000105431;ENSMUST00000160337;ENSMUST00000160128;ENSMUST00000163046;ENSMUST00000219352	GO:0000070(mitotic sister chromatid segregation);GO:0000775(chromosome, centromeric region);GO:0000776(kinetochore);GO:0000777(condensed chromosome kinetochore);GO:0005515(protein binding);GO:0005634(nucleus);GO:0005654(nucleoplasm);GO:0005694(chromosome);GO:0005737(cytoplasm);GO:0005829(cytosol);GO:0007049(cell cycle);GO:0007093(mitotic cell cycle checkpoint);GO:0016604(nuclear body);GO:0030425(…	NA	K19943	NA	ZW10 interactor [Source:MGI Symbol;Acc:MGI:1289227]	protein_coding;retained_intron	38.9786	43.0563	37.6803	7.45809	9.6805	8.54838	4.66054	2.2205	2.02745e-37	1.99296e-35	up	yes
ENSMUSG00000023088	Abcc1	ENSMUST00000146032;ENSMUST00000100167;ENSMUST00000230780;ENSMUST00000156089;ENSMUST00000134960;ENSMUST00000130671;ENSMUST00000134776;ENSMUST00000147759;ENSMUST00000154748;ENSMUST00000133454;ENSMUST00000144074;ENSMUST00000144676	GO:0000166(nucleotide binding);GO:0005324(long-chain fatty acid transporter activity);GO:0005524(ATP binding);GO:0005737(cytoplasm);GO:0005886(plasma membrane);GO:0005887(integral component of plasma membrane);GO:0006979(response to oxidative stress);GO:0008559(ATPase-coupled xenobiotic transmembrane transporter activity);GO:0009925(basal plasma membrane);GO:0015431(ATPase-coupled glutathione S-c…	01523(Antifolate resistance);02010(ABC transporters);04071(Sphingolipid signaling pathway);04977(Vitamin digestion and absorption);05206(MicroRNAs in cancer);05206(MicroRNAs in cancer)	K05665	EC:7.6.2.3	ATP-binding cassette, sub-family C (CFTR/MRP), member 1 [Source:MGI Symbol;Acc:MGI:102676]	retained_intron;protein_coding;nonsense_mediated_decay;processed_transcript	100.392	106.79	110.742	19.5138	26.7985	22.8206	4.59873	2.20123	2.34347e-37	2.28562e-35	up	yes
ENSMUSG00000033777	Tlr13	ENSMUST00000040065;ENSMUST00000139380	GO:0002224(toll-like receptor signaling pathway);GO:0002376(immune system process);GO:0002755(MyD88-dependent toll-like receptor signaling pathway);GO:0003723(RNA binding);GO:0004888(transmembrane signaling receptor activity);GO:0005515(protein binding);GO:0005737(cytoplasm);GO:0005768(endosome);GO:0005887(integral component of plasma membrane);GO:0006954(inflammatory response);GO:0006955(immune …	NA	K18808	NA	toll-like receptor 13 [Source:MGI Symbol;Acc:MGI:3045213]	protein_coding;retained_intron	89.0889	86.7915	84.0026	15.9022	20.656	19.2758	4.65457	2.21865	2.52119e-37	2.43989e-35	up	yes
ENSMUSG00000026701	Prdx6	ENSMUST00000194613;ENSMUST00000071718;ENSMUST00000192639;ENSMUST00000051925;ENSMUST00000130867;ENSMUST00000156318;ENSMUST00000156678;ENSMUST00000155135;ENSMUST00000139387	GO:0004601(peroxidase activity);GO:0005737(cytoplasm);GO:0016209(antioxidant activity);GO:0016491(oxidoreductase activity);GO:0045454(cell redox homeostasis);GO:0051920(peroxiredoxin activity);GO:0055114(oxidation-reduction process);GO:0098869(cellular oxidant detoxification);GO:0098869(cellular oxidant detoxification)	NA	NA	NA	peroxiredoxin 6 [Source:MGI Symbol;Acc:MGI:894320]	retained_intron;protein_coding;nonsense_mediated_decay;processed_transcript	51.7786	63.1649	54.8708	13.6096	13.5613	12.9683	4.23063	2.08087	7.17553e-37	6.89072e-35	up	yes
ENSMUSG00000026177	Slc11a1	ENSMUST00000187516;ENSMUST00000127487;ENSMUST00000133896;ENSMUST00000136786;ENSMUST00000155865;ENSMUST00000134189;ENSMUST00000131511;ENSMUST00000147233;ENSMUST00000135137;ENSMUST00000027368;ENSMUST00000149166	GO:0000165(MAPK cascade);GO:0001818(negative regulation of cytokine production);GO:0001819(positive regulation of cytokine production);GO:0002309(T cell proliferation involved in immune response);GO:0002369(T cell cytokine production);GO:0002606(positive regulation of dendritic cell antigen processing and presentation);GO:0002827(positive regulation of T-helper 1 type immune response);GO:0005381(…	04142(Lysosome);04142(Lysosome)	K12347	NA	solute carrier family 11 (proton-coupled divalent metal ion transporters), member 1 [Source:MGI Symbol;Acc:MGI:1345275]	protein_coding;retained_intron;processed_transcript	120.444	118.166	114.416	27.383	30.0221	26.4168	4.21161	2.07437	9.11625e-37	8.66285e-35	up	yes
ENSMUSG00000085498	Gm14023	ENSMUST00000144178	NA	NA	NA	NA	predicted gene 14023 [Source:MGI Symbol;Acc:MGI:3650639]	processed_transcript	0.315082	0.252798	0.501231	5.76003	8.43355	8.72571	0.0466468	-4.42208	9.15969e-37	8.66285e-35	down	yes
ENSMUSG00000075010	AW112010	ENSMUST00000099676;ENSMUST00000238097	NA	NA	NA	NA	expressed sequence AW112010 [Source:MGI Symbol;Acc:MGI:2147706]	lincRNA	110.136	89.3128	148.822	924.498	684.3	898.88	0.138882	-2.84807	1.04203e-36	9.78094e-35	down	yes
ENSMUSG00000032369	Plscr1	ENSMUST00000093801;ENSMUST00000187952;ENSMUST00000186364	GO:0001228(DNA-binding transcription activator activity, RNA polymerase II-specific);GO:0003677(DNA binding);GO:0005154(epidermal growth factor receptor binding);GO:0005509(calcium ion binding);GO:0005634(nucleus);GO:0005654(nucleoplasm);GO:0005730(nucleolus);GO:0005737(cytoplasm);GO:0005794(Golgi apparatus);GO:0005829(cytosol);GO:0005886(plasma membrane);GO:0005887(integral component of plasma m…	NA	NA	NA	phospholipid scramblase 1 [Source:MGI Symbol;Acc:MGI:893575]	protein_coding;retained_intron	2.93488	3.85868	4.5693	19.0999	26.1727	24.7015	0.162387	-2.6225	2.32533e-36	2.16637e-34	down	yes
ENSMUSG00000038175	Mylip	ENSMUST00000038275;ENSMUST00000222178	GO:0004842(ubiquitin-protein transferase activity);GO:0005737(cytoplasm);GO:0005856(cytoskeleton);GO:0005886(plasma membrane);GO:0006511(ubiquitin-dependent protein catabolic process);GO:0007399(nervous system development);GO:0008092(cytoskeletal protein binding);GO:0010977(negative regulation of neuron projection development);GO:0010989(negative regulation of low-density lipoprotein particle cle…	04979(Cholesterol metabolism);04979(Cholesterol metabolism)	K10637	EC:2.3.2.27	myosin regulatory light chain interacting protein [Source:MGI Symbol;Acc:MGI:2388271]	protein_coding	45.3341	35.5882	41.5911	7.89699	7.76212	8.78219	5.01256	2.32555	2.9628e-36	2.73982e-34	up	yes
ENSMUSG00000022661	Cd200	ENSMUST00000163230;ENSMUST00000172091;ENSMUST00000167355;ENSMUST00000166512;ENSMUST00000171855;ENSMUST00000165910;ENSMUST00000166630;ENSMUST00000171328;ENSMUST00000167552;ENSMUST00000023341;ENSMUST00000172297	GO:0009986(cell surface);GO:0016020(membrane);GO:0016021(integral component of membrane);GO:0030424(axon);GO:0032088(negative regulation of NF-kappaB transcription factor activity);GO:0032793(positive regulation of CREB transcription factor activity);GO:0034113(heterotypic cell-cell adhesion);GO:0043025(neuronal cell body);GO:0043031(negative regulation of macrophage activation);GO:0044297(cell b…	NA	K06556	NA	CD200 antigen [Source:MGI Symbol;Acc:MGI:1196990]	protein_coding;processed_transcript;nonsense_mediated_decay;retained_intron	11.8802	10.9639	11.0306	50.0577	52.6522	46.4468	0.227108	-2.13855	4.20336e-36	3.85844e-34	down	yes
ENSMUSG00000074805	Il1bos	ENSMUST00000143500;ENSMUST00000156601;ENSMUST00000168775	NA	NA	NA	NA	interleukin 1 beta, opposite strand [Source:MGI Symbol;Acc:MGI:3650458]	antisense	0.0371434	0.0508369	0.0172055	1.51843	3.37914	2.81854	0.013632	-6.19686	5.82602e-36	5.30891e-34	down	yes
ENSMUSG00000028480	Glipr2	ENSMUST00000030202;ENSMUST00000107855	GO:0000139(Golgi membrane);GO:0005576(extracellular region);GO:0005615(extracellular space);GO:0005794(Golgi apparatus);GO:0010634(positive regulation of epithelial cell migration);GO:0010718(positive regulation of epithelial to mesenchymal transition);GO:0016020(membrane);GO:0042803(protein homodimerization activity);GO:0070374(positive regulation of ERK1 and ERK2 cascade);GO:0070374(positive re…	NA	NA	NA	GLI pathogenesis-related 2 [Source:MGI Symbol;Acc:MGI:1917770]	protein_coding	1.34195	1.52282	1.96819	18.1292	10.9305	18.1909	0.102284	-3.28935	6.86414e-36	6.20956e-34	down	yes
ENSMUSG00000073557	Ppp1r12b	ENSMUST00000045665;ENSMUST00000238280;ENSMUST00000132025;ENSMUST00000156348;ENSMUST00000168381;ENSMUST00000191540;ENSMUST00000086444;ENSMUST00000137022;ENSMUST00000146639;ENSMUST00000112163;ENSMUST00000141419	GO:0004857(enzyme inhibitor activity);GO:0005515(protein binding);GO:0005737(cytoplasm);GO:0005856(cytoskeleton);GO:0007165(signal transduction);GO:0019208(phosphatase regulator activity);GO:0019901(protein kinase binding);GO:0030018(Z disc);GO:0031672(A band);GO:0043086(negative regulation of catalytic activity);GO:0050790(regulation of catalytic activity);GO:0050790(regulation of catalytic acti…	04270(Vascular smooth muscle contraction);04510(Focal adhesion);04810(Regulation of actin cytoskeleton);04921(Oxytocin signaling pathway);05205(Proteoglycans in cancer);05205(Proteoglycans in cancer)	K12329	NA	protein phosphatase 1, regulatory subunit 12B [Source:MGI Symbol;Acc:MGI:1916417]	protein_coding;retained_intron;processed_transcript	2.88078	2.68337	3.05314	0.519571	0.570285	0.49564	5.43507	2.4423	7.85901e-36	7.05841e-34	up	yes
ENSMUSG00000027832	Ptx3	ENSMUST00000029421;ENSMUST00000182521	GO:0001550(ovarian cumulus expansion);GO:0001849(complement component C1q complex binding);GO:0001872((1->3)-beta-D-glucan binding);GO:0001878(response to yeast);GO:0005515(protein binding);GO:0005576(extracellular region);GO:0005615(extracellular space);GO:0008228(opsonization);GO:0030198(extracellular matrix organization);GO:0031012(extracellular matrix);GO:0042802(identical protein binding);GO…	NA	NA	NA	pentraxin related gene [Source:MGI Symbol;Acc:MGI:104641]	protein_coding;retained_intron	0.484913	0.560718	0.728565	5.20545	9.12457	6.84435	0.0837898	-3.57708	1.13083e-35	1.00781e-33	down	yes
ENSMUSG00000032497	Lrrfip2	ENSMUST00000098340;ENSMUST00000197241;ENSMUST00000198127;ENSMUST00000196906;ENSMUST00000199711;ENSMUST00000217341;ENSMUST00000196981;ENSMUST00000197540;ENSMUST00000216430;ENSMUST00000239186;ENSMUST00000200094;ENSMUST00000035078;ENSMUST00000239333;ENSMUST00000198986;ENSMUST00000217117;ENSMUST00000197256;ENSMUST00000239196;ENSMUST00000196703	GO:0006355(regulation of transcription, DNA-templated);GO:0030275(LRR domain binding);GO:0030275(LRR domain binding)	NA	NA	NA	leucine rich repeat (in FLII) interacting protein 2 [Source:MGI Symbol;Acc:MGI:1918518]	protein_coding;retained_intron;processed_transcript	34.2336	31.7312	28.504	7.11643	7.11317	6.19202	4.62592	2.20974	1.13826e-35	1.00781e-33	up	yes
ENSMUSG00000018654	Ikzf1	ENSMUST00000076700;ENSMUST00000065433;ENSMUST00000048122;ENSMUST00000018798;ENSMUST00000126058;ENSMUST00000141436	GO:0000122(negative regulation of transcription by RNA polymerase II);GO:0000977(RNA polymerase II regulatory region sequence-specific DNA binding);GO:0001227(DNA-binding transcription repressor activity, RNA polymerase II-specific);GO:0003676(nucleic acid binding);GO:0003677(DNA binding);GO:0005634(nucleus);GO:0019904(protein domain specific binding);GO:0030098(lymphocyte differentiation);GO:003…	NA	NA	NA	IKAROS family zinc finger 1 [Source:MGI Symbol;Acc:MGI:1342540]	protein_coding	2.94588	2.21799	4.56734	41.1752	26.5033	37.0471	0.0929211	-3.42785	1.50374e-35	1.32202e-33	down	yes
ENSMUSG00000050010	Shisa3	ENSMUST00000087241;ENSMUST00000142843	GO:0005783(endoplasmic reticulum);GO:0005789(endoplasmic reticulum membrane);GO:0007275(multicellular organism development);GO:0016020(membrane);GO:0016021(integral component of membrane);GO:0016021(integral component of membrane)	NA	NA	NA	shisa family member 3 [Source:MGI Symbol;Acc:MGI:3041225]	protein_coding;nonsense_mediated_decay	2.03066	3.22823	3.57017	17.2475	30.0849	22.3877	0.126636	-2.98124	2.36867e-35	2.06786e-33	down	yes
ENSMUSG00000020589	Fam49a	ENSMUST00000069066;ENSMUST00000069005;ENSMUST00000221782;ENSMUST00000222357;ENSMUST00000223061	GO:0003674(molecular_function);GO:0008150(biological_process);GO:0016020(membrane);GO:0030833(regulation of actin filament polymerization);GO:0048365(Rac GTPase binding);GO:0048365(Rac GTPase binding)	NA	NA	NA	family with sequence similarity 49, member A [Source:MGI Symbol;Acc:MGI:1261783]	protein_coding;processed_transcript;retained_intron	6.45657	7.09448	8.03801	29.5989	29.4413	29.8316	0.242924	-2.04142	2.85796e-35	2.47769e-33	down	yes
ENSMUSG00000024164	C3	ENSMUST00000024988;ENSMUST00000177046;ENSMUST00000176457;ENSMUST00000177425	GO:0001798(positive regulation of type IIa hypersensitivity);GO:0001934(positive regulation of protein phosphorylation);GO:0001970(positive regulation of activation of membrane attack complex);GO:0002376(immune system process);GO:0004866(endopeptidase inhibitor activity);GO:0005515(protein binding);GO:0005576(extracellular region);GO:0005615(extracellular space);GO:0006629(lipid metabolic process…	04080(Neuroactive ligand-receptor interaction);04145(Phagosome);04610(Complement and coagulation cascades);05133(Pertussis);05134(Legionellosis);05140(Leishmaniasis);05142(Chagas disease (American trypanosomiasis));05150(Staphylococcus aureus infection);05152(Tuberculosis);05167(Kaposi sarcoma-associated herpesvirus infection);05168(Herpes simplex virus 1 infection);05203(Viral carcinogenesis);05…	K03990	NA	complement component 3 [Source:MGI Symbol;Acc:MGI:88227]	protein_coding;processed_transcript	72.9996	54.1811	84.9187	528.355	381.193	498.614	0.150621	-2.731	4.51557e-35	3.88775e-33	down	yes
ENSMUSG00000019992	Mtfr2	ENSMUST00000169712;ENSMUST00000213374;ENSMUST00000217608	GO:0000266(mitochondrial fission);GO:0003674(molecular_function);GO:0005739(mitochondrion);GO:0007005(mitochondrion organization);GO:0009060(aerobic respiration);GO:0009060(aerobic respiration)	NA	NA	NA	mitochondrial fission regulator 2 [Source:MGI Symbol;Acc:MGI:1919054]	protein_coding;processed_transcript	45.2781	56.8697	58.402	8.09109	10.8469	11.9172	5.20332	2.37943	5.19475e-35	4.44187e-33	up	yes
ENSMUSG00000000441	Raf1	ENSMUST00000130528;ENSMUST00000112949;ENSMUST00000127503;ENSMUST00000203276;ENSMUST00000203826;ENSMUST00000000451;ENSMUST00000204512;ENSMUST00000147979;ENSMUST00000203759;ENSMUST00000203142;ENSMUST00000124553	GO:0000165(MAPK cascade);GO:0000166(nucleotide binding);GO:0000186(activation of MAPKK activity);GO:0001666(response to hypoxia);GO:0001678(cellular glucose homeostasis);GO:0001934(positive regulation of protein phosphorylation);GO:0004672(protein kinase activity);GO:0004674(protein serine/threonine kinase activity);GO:0004709(MAP kinase kinase kinase activity);GO:0005515(protein binding);GO:0005…	01521(EGFR tyrosine kinase inhibitor resistance);01522(Endocrine resistance);04010(MAPK signaling pathway);04012(ErbB signaling pathway);04014(Ras signaling pathway);04015(Rap1 signaling pathway);04022(cGMP-PKG signaling pathway);04024(cAMP signaling pathway);04062(Chemokine signaling pathway);04068(FoxO signaling pathway);04071(Sphingolipid signaling pathway);04072(Phospholipase D signaling path…	K04366	EC:2.7.11.1	v-raf-leukemia viral oncogene 1 [Source:MGI Symbol;Acc:MGI:97847]	retained_intron;protein_coding;nonsense_mediated_decay	64.1313	56.6789	62.5924	14.9894	14.6178	14.062	4.19982	2.07033	7.4039e-35	6.28778e-33	up	yes
ENSMUSG00000039217	Il18	ENSMUST00000214117;ENSMUST00000213916;ENSMUST00000180021;ENSMUST00000059081	GO:0000165(MAPK cascade);GO:0001525(angiogenesis);GO:0001666(response to hypoxia);GO:0005125(cytokine activity);GO:0005576(extracellular region);GO:0005615(extracellular space);GO:0005737(cytoplasm);GO:0006954(inflammatory response);GO:0006955(immune response);GO:0007165(signal transduction);GO:0008283(cell population proliferation);GO:0008625(extrinsic apoptotic signaling pathway via death domai…	04060(Cytokine-cytokine receptor interaction);04621(NOD-like receptor signaling pathway);04623(Cytosolic DNA-sensing pathway);05132(Salmonella infection);05134(Legionellosis);05143(African trypanosomiasis);05144(Malaria);05152(Tuberculosis);05164(Influenza A);05321(Inflammatory bowel disease (IBD));05323(Rheumatoid arthritis);05323(Rheumatoid arthritis)	K05482	NA	interleukin 18 [Source:MGI Symbol;Acc:MGI:107936]	protein_coding	6.70524	7.38741	10.6214	44.1001	55.8602	62.1293	0.152471	-2.71339	8.33222e-35	7.02834e-33	down	yes
ENSMUSG00000034472	Rasd2	ENSMUST00000139848;ENSMUST00000132133	GO:0000166(nucleotide binding);GO:0001963(synaptic transmission, dopaminergic);GO:0003924(GTPase activity);GO:0005525(GTP binding);GO:0005886(plasma membrane);GO:0007165(signal transduction);GO:0007610(behavior);GO:0007626(locomotory behavior);GO:0016020(membrane);GO:0031397(negative regulation of protein ubiquitination);GO:0031624(ubiquitin conjugating enzyme binding);GO:0031681(G-protein beta-s…	NA	K07844	NA	RASD family, member 2 [Source:MGI Symbol;Acc:MGI:1922391]	protein_coding	6.13825	9.2215	6.68902	0.344665	0.791741	0.519211	13.3176	3.73526	9.56314e-35	8.0125e-33	up	yes
ENSMUSG00000039911	Spsb1	ENSMUST00000038562;ENSMUST00000156897;ENSMUST00000149743;ENSMUST00000135896;ENSMUST00000105684;ENSMUST00000167342;ENSMUST00000125135;ENSMUST00000105685;ENSMUST00000149360;ENSMUST00000156451	GO:0005515(protein binding);GO:0005737(cytoplasm);GO:0005829(cytosol);GO:0006511(ubiquitin-dependent protein catabolic process);GO:0016567(protein ubiquitination);GO:0019005(SCF ubiquitin ligase complex);GO:0043161(proteasome-mediated ubiquitin-dependent protein catabolic process);GO:1990756(ubiquitin ligase-substrate adaptor activity);GO:1990756(ubiquitin ligase-substrate adaptor activity)	NA	K10343	NA	splA/ryanodine receptor domain and SOCS box containing 1 [Source:MGI Symbol;Acc:MGI:1921896]	protein_coding;processed_transcript	0.700366	0.523201	0.720462	10.9677	5.5614	7.14757	0.0821073	-3.60635	1.15725e-34	9.63142e-33	down	yes
ENSMUSG00000024892	Pcx	ENSMUST00000224726;ENSMUST00000068004;ENSMUST00000225189;ENSMUST00000238089;ENSMUST00000236457;ENSMUST00000223659;ENSMUST00000113825	GO:0000166(nucleotide binding);GO:0003824(catalytic activity);GO:0004736(pyruvate carboxylase activity);GO:0005524(ATP binding);GO:0005737(cytoplasm);GO:0005739(mitochondrion);GO:0006090(pyruvate metabolic process);GO:0006094(gluconeogenesis);GO:0009374(biotin binding);GO:0010629(negative regulation of gene expression);GO:0016874(ligase activity);GO:0019074(viral RNA genome packaging);GO:0042802(…	00020(Citrate cycle (TCA cycle));00620(Pyruvate metabolism);00620(Pyruvate metabolism)	K01958	EC:6.4.1.1	pyruvate carboxylase [Source:MGI Symbol;Acc:MGI:97520]	protein_coding;processed_transcript	9.89441	19.276	17.6951	1.07966	2.05846	1.29813	10.5642	3.40112	1.71876e-34	1.42099e-32	up	yes
ENSMUSG00000107317	Gm19719	ENSMUST00000200934	NA	NA	NA	NA	predicted gene, 19719 [Source:MGI Symbol;Acc:MGI:5011904]	antisense	1.08723	1.09508	1.15109	0.0001	0.023177	0.010846	97.6878	6.61011	1.7829e-34	1.46432e-32	up	yes
ENSMUSG00000000730	Dnmt3l	ENSMUST00000138785;ENSMUST00000144446;ENSMUST00000135316;ENSMUST00000000746;ENSMUST00000131825;ENSMUST00000151242;ENSMUST00000139539;ENSMUST00000123940	GO:0000794(condensed nuclear chromosome);GO:0001701(in utero embryonic development);GO:0001890(placenta development);GO:0005515(protein binding);GO:0005634(nucleus);GO:0005654(nucleoplasm);GO:0005720(nuclear heterochromatin);GO:0005737(cytoplasm);GO:0006306(DNA methylation);GO:0007141(male meiosis I);GO:0007283(spermatogenesis);GO:0008047(enzyme activator activity);GO:0008168(methyltransferase ac…	NA	K17400	NA	DNA (cytosine-5-)-methyltransferase 3-like [Source:MGI Symbol;Acc:MGI:1859287]	protein_coding;retained_intron;processed_transcript	3.37923	3.64453	4.02367	0.166379	0.278994	0.120884	19.5096	4.28611	2.62062e-34	2.13829e-32	up	yes
ENSMUSG00000027737	Slc7a11	ENSMUST00000029297;ENSMUST00000142932;ENSMUST00000193838;ENSMUST00000194462;ENSMUST00000192564	GO:0005791(rough endoplasmic reticulum);GO:0005856(cytoskeleton);GO:0005886(plasma membrane);GO:0006749(glutathione metabolic process);GO:0006865(amino acid transport);GO:0006979(response to oxidative stress);GO:0007420(brain development);GO:0008542(visual learning);GO:0009636(response to toxic substance);GO:0009986(cell surface);GO:0014070(response to organic cyclic compound);GO:0015179(L-amino …	04216(Ferroptosis);04216(Ferroptosis)	K13869	NA	solute carrier family 7 (cationic amino acid transporter, y+ system), member 11 [Source:MGI Symbol;Acc:MGI:1347355]	protein_coding;retained_intron;processed_transcript	204.342	194.477	194.652	23.2494	42.5582	29.428	6.23161	2.6396	3.01385e-34	2.44317e-32	up	yes
ENSMUSG00000062210	Tnfaip8	ENSMUST00000148159;ENSMUST00000179937;ENSMUST00000148989;ENSMUST00000087655;ENSMUST00000153545;ENSMUST00000180305;ENSMUST00000145726;ENSMUST00000134348;ENSMUST00000155403;ENSMUST00000128377;ENSMUST00000124175;ENSMUST00000126666;ENSMUST00000153873	GO:0005654(nucleoplasm);GO:0005737(cytoplasm);GO:0006915(apoptotic process);GO:0032611(interleukin-1 beta production);GO:0042981(regulation of apoptotic process);GO:0043027(cysteine-type endopeptidase inhibitor activity involved in apoptotic process);GO:0043065(positive regulation of apoptotic process);GO:0043154(negative regulation of cysteine-type endopeptidase activity involved in apoptotic pr…	NA	NA	NA	tumor necrosis factor, alpha-induced protein 8 [Source:MGI Symbol;Acc:MGI:2147191]	protein_coding;processed_transcript;retained_intron	0.801244	0.95985	1.16384	4.46125	5.77286	5.06901	0.191133	-2.38735	3.13444e-34	2.52454e-32	down	yes
ENSMUSG00000030109	Slc6a12	ENSMUST00000032200;ENSMUST00000168295;ENSMUST00000166457;ENSMUST00000171874;ENSMUST00000171008;ENSMUST00000163771;ENSMUST00000166390;ENSMUST00000170582;ENSMUST00000165456;ENSMUST00000170339	GO:0005328(neurotransmitter:sodium symporter activity);GO:0005332(gamma-aminobutyric acid:sodium symporter activity);GO:0005887(integral component of plasma membrane);GO:0006836(neurotransmitter transport);GO:0008028(monocarboxylic acid transmembrane transporter activity);GO:0015293(symporter activity);GO:0015718(monocarboxylic acid transport);GO:0015812(gamma-aminobutyric acid transport);GO:0016…	04721(Synaptic vesicle cycle);04727(GABAergic synapse);04727(GABAergic synapse)	K05045	NA	solute carrier family 6 (neurotransmitter transporter, betaine/GABA), member 12 [Source:MGI Symbol;Acc:MGI:95628]	protein_coding;retained_intron;nonsense_mediated_decay	2.08534	1.70252	2.32558	11.4889	12.7946	12.9548	0.164171	-2.60673	3.22491e-34	2.58076e-32	down	yes
ENSMUSG00000048216	Gpr85	ENSMUST00000060442;ENSMUST00000115491;ENSMUST00000115492;ENSMUST00000127072	GO:0004930(G protein-coupled receptor activity);GO:0005783(endoplasmic reticulum);GO:0005886(plasma membrane);GO:0005887(integral component of plasma membrane);GO:0007165(signal transduction);GO:0007186(G protein-coupled receptor signaling pathway);GO:0016020(membrane);GO:0016021(integral component of membrane);GO:0016021(integral component of membrane)	NA	K04302	NA	G protein-coupled receptor 85 [Source:MGI Symbol;Acc:MGI:1927851]	protein_coding;processed_transcript	2.52207	2.43958	3.45695	14.1181	14.8317	14.7707	0.192555	-2.37666	3.55084e-34	2.82348e-32	down	yes
ENSMUSG00000093765	Gm20658	ENSMUST00000177059;ENSMUST00000175871	NA	NA	NA	NA	predicted gene 20658 [Source:MGI Symbol;Acc:MGI:5313105]	antisense	11.5002	16.9336	16.2034	0.173475	0.779576	0.5874	28.9767	4.85682	3.97948e-34	3.14429e-32	up	yes
ENSMUSG00000027187	Cat	ENSMUST00000028610;ENSMUST00000111168	GO:0000268(peroxisome targeting sequence binding);GO:0000302(response to reactive oxygen species);GO:0001657(ureteric bud development);GO:0001666(response to hypoxia);GO:0001822(kidney development);GO:0004046(aminoacylase activity);GO:0004096(catalase activity);GO:0004601(peroxidase activity);GO:0005615(extracellular space);GO:0005737(cytoplasm);GO:0005739(mitochondrion);GO:0005758(mitochondrial …	00380(Tryptophan metabolism);00630(Glyoxylate and dicarboxylate metabolism);04068(FoxO signaling pathway);04146(Peroxisome);04211(Longevity regulating pathway);04213(Longevity regulating pathway - multiple species);05014(Amyotrophic lateral sclerosis (ALS));05014(Amyotrophic lateral sclerosis (ALS))	K03781	EC:1.11.1.6	catalase [Source:MGI Symbol;Acc:MGI:88271]	protein_coding	361.571	402.886	384.841	65.7302	99.7549	82.8055	4.62885	2.21065	4.21899e-34	3.31257e-32	up	yes
ENSMUSG00000040209	Zfp704	ENSMUST00000041124;ENSMUST00000193947;ENSMUST00000192832	GO:0000987(cis-regulatory region sequence-specific DNA binding);GO:0003676(nucleic acid binding);GO:0003677(DNA binding);GO:0005634(nucleus);GO:0006357(regulation of transcription by RNA polymerase II);GO:0046872(metal ion binding);GO:1990837(sequence-specific double-stranded DNA binding);GO:1990837(sequence-specific double-stranded DNA binding)	NA	NA	NA	zinc finger protein 704 [Source:MGI Symbol;Acc:MGI:2180715]	protein_coding;retained_intron	1.56313	1.59484	1.58123	0.258374	0.268975	0.26785	5.95976	2.57525	6.25404e-34	4.87972e-32	up	yes
ENSMUSG00000002997	Prkar2b	ENSMUST00000146865;ENSMUST00000003079;ENSMUST00000036497	GO:0000166(nucleotide binding);GO:0001932(regulation of protein phosphorylation);GO:0004862(cAMP-dependent protein kinase inhibitor activity);GO:0005515(protein binding);GO:0005737(cytoplasm);GO:0005813(centrosome);GO:0005886(plasma membrane);GO:0005952(cAMP-dependent protein kinase complex);GO:0006631(fatty acid metabolic process);GO:0007612(learning);GO:0008603(cAMP-dependent protein kinase reg…	04910(Insulin signaling pathway);04910(Insulin signaling pathway)	K04739	NA	protein kinase, cAMP dependent regulatory, type II beta [Source:MGI Symbol;Acc:MGI:97760]	protein_coding	10.6495	11.1173	10.8992	2.03058	2.01	2.26744	5.17848	2.37253	6.45224e-34	5.00309e-32	up	yes
ENSMUSG00000004043	Stat5a	ENSMUST00000004145;ENSMUST00000107357;ENSMUST00000138083;ENSMUST00000154087;ENSMUST00000135272;ENSMUST00000107356;ENSMUST00000133036	GO:0000978(RNA polymerase II cis-regulatory region sequence-specific DNA binding);GO:0001228(DNA-binding transcription activator activity, RNA polymerase II-specific);GO:0001553(luteinization);GO:0001779(natural killer cell differentiation);GO:0001938(positive regulation of endothelial cell proliferation);GO:0003677(DNA binding);GO:0003690(double-stranded DNA binding);GO:0003700(DNA-binding trans…	04012(ErbB signaling pathway);04217(Necroptosis);04630(Jak-STAT signaling pathway);04658(Th1 and Th2 cell differentiation);04659(Th17 cell differentiation);04917(Prolactin signaling pathway);04933(AGE-RAGE signaling pathway in diabetic complications);05161(Hepatitis B);05162(Measles);05166(Human T-cell leukemia virus 1 infection);05200(Pathways in cancer);05203(Viral carcinogenesis);05220(Chronic…	K11223	NA	signal transducer and activator of transcription 5A [Source:MGI Symbol;Acc:MGI:103036]	protein_coding;processed_transcript	10.4667	13.1363	14.4794	57.2677	55.2978	50.2939	0.233836	-2.09643	7.08297e-34	5.45826e-32	down	yes
ENSMUSG00000037366	Pafah2	ENSMUST00000105870;ENSMUST00000105869;ENSMUST00000148863;ENSMUST00000145626;ENSMUST00000132658;ENSMUST00000131337;ENSMUST00000140888	GO:0003847(1-alkyl-2-acetylglycerophosphocholine esterase activity);GO:0005737(cytoplasm);GO:0005783(endoplasmic reticulum);GO:0005789(endoplasmic reticulum membrane);GO:0006629(lipid metabolic process);GO:0016020(membrane);GO:0016042(lipid catabolic process);GO:0016787(hydrolase activity);GO:0043066(negative regulation of apoptotic process);GO:0043066(negative regulation of apoptotic process)	00565(Ether lipid metabolism);00565(Ether lipid metabolism)	K01062	EC:3.1.1.47	platelet-activating factor acetylhydrolase 2 [Source:MGI Symbol;Acc:MGI:2140321]	protein_coding;processed_transcript	9.29571	11.8069	10.5855	1.61797	2.18761	1.81647	5.63639	2.49477	8.89328e-34	6.81127e-32	up	yes
ENSMUSG00000018930	Ccl4	ENSMUST00000019074	GO:0002548(monocyte chemotaxis);GO:0005125(cytokine activity);GO:0005515(protein binding);GO:0005576(extracellular region);GO:0005615(extracellular space);GO:0006935(chemotaxis);GO:0006954(inflammatory response);GO:0006955(immune response);GO:0007165(signal transduction);GO:0007186(G protein-coupled receptor signaling pathway);GO:0008009(chemokine activity);GO:0009636(response to toxic substance)…	04060(Cytokine-cytokine receptor interaction);04062(Chemokine signaling pathway);04064(NF-kappa B signaling pathway);04620(Toll-like receptor signaling pathway);04623(Cytosolic DNA-sensing pathway);05132(Salmonella infection);05163(Human cytomegalovirus infection)	K12964	NA	chemokine (C-C motif) ligand 4 [Source:MGI Symbol;Acc:MGI:98261]	protein_coding	775.2	829.592	831.388	2866.17	3704.77	3190.03	0.249584	-2.0024	1.02311e-33	7.78814e-32	down	yes
ENSMUSG00000035352	Ccl12	ENSMUST00000124916;ENSMUST00000000194	GO:0000165(MAPK cascade);GO:0001525(angiogenesis);GO:0002548(monocyte chemotaxis);GO:0002687(positive regulation of leukocyte migration);GO:0005125(cytokine activity);GO:0005576(extracellular region);GO:0005615(extracellular space);GO:0006935(chemotaxis);GO:0006954(inflammatory response);GO:0006955(immune response);GO:0007010(cytoskeleton organization);GO:0007165(signal transduction);GO:0007186(G…	04060(Cytokine-cytokine receptor interaction);04062(Chemokine signaling pathway);04621(NOD-like receptor signaling pathway);04657(IL-17 signaling pathway);04668(TNF signaling pathway);04933(AGE-RAGE signaling pathway in diabetic complications);05142(Chagas disease (American trypanosomiasis));05144(Malaria);05163(Human cytomegalovirus infection);05164(Influenza A);05168(Herpes simplex virus 1 infe…	K14624	NA	chemokine (C-C motif) ligand 12 [Source:MGI Symbol;Acc:MGI:108224]	processed_transcript;protein_coding	7.02921	6.80345	10.6061	65.1434	67.6724	111.429	0.100059	-3.32108	1.16374e-33	8.80494e-32	down	yes
ENSMUSG00000076441	Ass1	ENSMUST00000102840;ENSMUST00000126474;ENSMUST00000130195;ENSMUST00000192802	GO:0000050(urea cycle);GO:0000052(citrulline metabolic process);GO:0000053(argininosuccinate metabolic process);GO:0000166(nucleotide binding);GO:0001822(kidney development);GO:0001889(liver development);GO:0004055(argininosuccinate synthase activity);GO:0005515(protein binding);GO:0005524(ATP binding);GO:0005634(nucleus);GO:0005737(cytoplasm);GO:0005739(mitochondrion);GO:0005741(mitochondrial ou…	00220(Arginine biosynthesis);00250(Alanine, aspartate and glutamate metabolism);05418(Fluid shear stress and atherosclerosis);05418(Fluid shear stress and atherosclerosis)	K01940	EC:6.3.4.5	argininosuccinate synthetase 1 [Source:MGI Symbol;Acc:MGI:88090]	protein_coding;retained_intron	212.945	214.009	228.67	36.4436	49.264	53.4974	4.70977	2.23566	1.3177e-33	9.90973e-32	up	yes
ENSMUSG00000056592	Zfp658	ENSMUST00000005597;ENSMUST00000107972	GO:0003676(nucleic acid binding);GO:0006355(regulation of transcription, DNA-templated);GO:0008150(biological_process);GO:0046872(metal ion binding);GO:0046872(metal ion binding)	05168(Herpes simplex virus 1 infection);05168(Herpes simplex virus 1 infection)	K09228	NA	zinc finger protein 658 [Source:MGI Symbol;Acc:MGI:2652821]	protein_coding	0.161765	0.241131	0.325662	3.368	3.29837	4.24043	0.0667985	-3.90404	1.40928e-33	1.0535e-31	down	yes
ENSMUSG00000028691	Prdx1	ENSMUST00000106470;ENSMUST00000135573;ENSMUST00000030454;ENSMUST00000156145;ENSMUST00000129315;ENSMUST00000151129	GO:0000302(response to reactive oxygen species);GO:0004601(peroxidase activity);GO:0005515(protein binding);GO:0005634(nucleus);GO:0005719(nuclear euchromatin);GO:0005730(nucleolus);GO:0005737(cytoplasm);GO:0005739(mitochondrion);GO:0005759(mitochondrial matrix);GO:0005782(peroxisomal matrix);GO:0005829(cytosol);GO:0006979(response to oxidative stress);GO:0008283(cell population proliferation);GO…	04146(Peroxisome);04146(Peroxisome)	K13279	EC:1.11.1.15	peroxiredoxin 1 [Source:MGI Symbol;Acc:MGI:99523]	protein_coding;retained_intron	3427.01	3332.03	3147.67	375.924	692.825	555.64	6.09872	2.60851	1.71239e-33	1.27247e-31	up	yes
ENSMUSG00000025746	Il6	ENSMUST00000199183;ENSMUST00000199765;ENSMUST00000195978;ENSMUST00000026845	GO:0001781(neutrophil apoptotic process);GO:0001878(response to yeast);GO:0002262(myeloid cell homeostasis);GO:0002314(germinal center B cell differentiation);GO:0002377(immunoglobulin production);GO:0002384(hepatic immune response);GO:0002526(acute inflammatory response);GO:0002675(positive regulation of acute inflammatory response);GO:0005102(signaling receptor binding);GO:0005125(cytokine acti…	01521(EGFR tyrosine kinase inhibitor resistance);01523(Antifolate resistance);04060(Cytokine-cytokine receptor interaction);04066(HIF-1 signaling pathway);04068(FoxO signaling pathway);04151(PI3K-Akt signaling pathway);04218(Cellular senescence);04620(Toll-like receptor signaling pathway);04621(NOD-like receptor signaling pathway);04623(Cytosolic DNA-sensing pathway);04625(C-type lectin receptor …	K05405	NA	interleukin 6 [Source:MGI Symbol;Acc:MGI:96559]	protein_coding	35.7632	34.7444	46.6081	194.366	367.667	386.272	0.1235	-3.01742	2.17899e-33	1.60961e-31	down	yes
ENSMUSG00000039693	Msantd3	ENSMUST00000107704;ENSMUST00000064807;ENSMUST00000061135;ENSMUST00000132360;ENSMUST00000146240	GO:0005575(cellular_component);GO:0008150(biological_process);GO:0042802(identical protein binding);GO:0042802(identical protein binding)	NA	NA	NA	Myb/SANT-like DNA-binding domain containing 3 [Source:MGI Symbol;Acc:MGI:1913915]	protein_coding;processed_transcript	18.4099	20.1585	14.1417	2.52225	2.78969	1.81523	7.39566	2.88668	2.43568e-33	1.78865e-31	up	yes
ENSMUSG00000001248	Gramd1a	ENSMUST00000186634;ENSMUST00000185985;ENSMUST00000185589;ENSMUST00000206432;ENSMUST00000001280;ENSMUST00000188032;ENSMUST00000085636;ENSMUST00000205298;ENSMUST00000187679;ENSMUST00000185514;ENSMUST00000220635;ENSMUST00000202814;ENSMUST00000186723;ENSMUST00000206233	GO:0005776(autophagosome);GO:0005783(endoplasmic reticulum);GO:0005789(endoplasmic reticulum membrane);GO:0005829(cytosol);GO:0005886(plasma membrane);GO:0006869(lipid transport);GO:0006914(autophagy);GO:0008289(lipid binding);GO:0015485(cholesterol binding);GO:0015918(sterol transport);GO:0016020(membrane);GO:0016021(integral component of membrane);GO:0031227(intrinsic component of endoplasmic r…	NA	NA	NA	GRAM domain containing 1A [Source:MGI Symbol;Acc:MGI:105490]	nonsense_mediated_decay;retained_intron;protein_coding	7.31758	9.99856	11.1848	41.9157	42.2068	43.3762	0.223539	-2.1614	3.6262e-33	2.64734e-31	down	yes
ENSMUSG00000003206	Ebi3	ENSMUST00000003274	GO:0004896(cytokine receptor activity);GO:0005125(cytokine activity);GO:0005515(protein binding);GO:0005576(extracellular region);GO:0005615(extracellular space);GO:0009897(external side of plasma membrane);GO:0016020(membrane);GO:0017046(peptide hormone binding);GO:0019221(cytokine-mediated signaling pathway);GO:0019955(cytokine binding);GO:0033210(leptin-mediated signaling pathway);GO:0042098(T…	NA	NA	NA	Epstein-Barr virus induced gene 3 [Source:MGI Symbol;Acc:MGI:1354171]	protein_coding	40.4536	57.1834	79.8275	339.912	369.387	388.913	0.161594	-2.62955	4.30571e-33	3.12514e-31	down	yes
ENSMUSG00000032066	Bco2	ENSMUST00000119103	GO:0003834(beta-carotene 15,15'-monooxygenase activity);GO:0005739(mitochondrion);GO:0010436(carotenoid dioxygenase activity);GO:0016116(carotenoid metabolic process);GO:0016119(carotene metabolic process);GO:0016121(carotene catabolic process);GO:0016122(xanthophyll metabolic process);GO:0016491(oxidoreductase activity);GO:0016702(oxidoreductase activity, acting on single donors with incorporati…	NA	K10252	EC:1.13.11.71	beta-carotene oxygenase 2 [Source:MGI Symbol;Acc:MGI:2177469]	protein_coding	0.348535	0.180893	0.490775	5.82867	7.34574	9.39883	0.0451952	-4.46769	7.1364e-33	5.14976e-31	down	yes
ENSMUSG00000020250	Txnrd1	ENSMUST00000219911;ENSMUST00000219442;ENSMUST00000219962;ENSMUST00000219368;ENSMUST00000218724;ENSMUST00000020484;ENSMUST00000218082;ENSMUST00000218694	GO:0001650(fibrillar center);GO:0001707(mesoderm formation);GO:0004791(thioredoxin-disulfide reductase activity);GO:0005634(nucleus);GO:0005654(nucleoplasm);GO:0005737(cytoplasm);GO:0005739(mitochondrion);GO:0005829(cytosol);GO:0006979(response to oxidative stress);GO:0007369(gastrulation);GO:0008283(cell population proliferation);GO:0010942(positive regulation of cell death);GO:0016174(NAD(P)H o…	00450(Selenocompound metabolism);05200(Pathways in cancer);05225(Hepatocellular carcinoma);05225(Hepatocellular carcinoma)	K22182	EC:1.8.1.9	thioredoxin reductase 1 [Source:MGI Symbol;Acc:MGI:1354175]	retained_intron;protein_coding	445.868	394.831	442.225	59.0078	100.037	75.0517	5.48032	2.45426	8.19442e-33	5.87926e-31	up	yes
ENSMUSG00000041360	Pum3	ENSMUST00000076219;ENSMUST00000235297;ENSMUST00000235852;ENSMUST00000236041;ENSMUST00000236705;ENSMUST00000236702;ENSMUST00000235859;ENSMUST00000236585;ENSMUST00000237274;ENSMUST00000235631	GO:0003723(RNA binding);GO:0005654(nucleoplasm);GO:0005694(chromosome);GO:0005730(nucleolus);GO:0005783(endoplasmic reticulum);GO:0010835(regulation of protein ADP-ribosylation);GO:0010835(regulation of protein ADP-ribosylation)	NA	K14844	NA	pumilio RNA-binding family member 3 [Source:MGI Symbol;Acc:MGI:106253]	protein_coding;retained_intron;nonsense_mediated_decay;processed_transcript	12.9109	13.842	12.9768	3.17654	3.70766	3.13278	3.96623	1.98777	9.71367e-33	6.92945e-31	up	yes
ENSMUSG00000024965	Fermt3	ENSMUST00000237888;ENSMUST00000238171;ENSMUST00000040772;ENSMUST00000237960;ENSMUST00000236188	GO:0002102(podosome);GO:0005178(integrin binding);GO:0005515(protein binding);GO:0007155(cell adhesion);GO:0007159(leukocyte cell-cell adhesion);GO:0007160(cell-matrix adhesion);GO:0007229(integrin-mediated signaling pathway);GO:0030054(cell junction);GO:0030055(cell-substrate junction);GO:0030335(positive regulation of cell migration);GO:0033622(integrin activation);GO:0033632(regulation of cell…	04611(Platelet activation);04611(Platelet activation)	K17084	NA	fermitin family member 3 [Source:MGI Symbol;Acc:MGI:2147790]	nonsense_mediated_decay;retained_intron;protein_coding	45.9592	64.4222	49.3447	13.3421	11.229	10.7201	4.52595	2.17822	9.86545e-33	6.99774e-31	up	yes
ENSMUSG00000085148	Mir22hg	ENSMUST00000149940;ENSMUST00000134345	NA	NA	NA	NA	Mir22 host gene (non-protein coding) [Source:MGI Symbol;Acc:MGI:1914348]	processed_transcript	84.808	66.1146	57.964	13.8448	13.1435	11.3366	5.45042	2.44637	1.10896e-32	7.82159e-31	up	yes
ENSMUSG00000038520	Tbc1d17	ENSMUST00000047085;ENSMUST00000130081;ENSMUST00000153161;ENSMUST00000139947;ENSMUST00000208890;ENSMUST00000207532;ENSMUST00000133846;ENSMUST00000208714;ENSMUST00000149921;ENSMUST00000145959;ENSMUST00000142098;ENSMUST00000207293	GO:0005096(GTPase activator activity);GO:0005776(autophagosome);GO:0005829(cytosol);GO:0006886(intracellular protein transport);GO:0006914(autophagy);GO:0015031(protein transport);GO:0017137(Rab GTPase binding);GO:0031410(cytoplasmic vesicle);GO:0042147(retrograde transport, endosome to Golgi);GO:0090630(activation of GTPase activity);GO:0090630(activation of GTPase activity)	04137(Mitophagy - animal);04137(Mitophagy - animal)	K19945	NA	TBC1 domain family, member 17 [Source:MGI Symbol;Acc:MGI:2449973]	protein_coding;retained_intron;nonsense_mediated_decay	1.47944	2.10841	2.54473	9.88141	13.8269	11.2043	0.175655	-2.50918	1.2373e-32	8.67775e-31	down	yes
ENSMUSG00000037295	Ldlrap1	ENSMUST00000037828;ENSMUST00000140678;ENSMUST00000148479	GO:0001540(amyloid-beta binding);GO:0001784(phosphotyrosine residue binding);GO:0005102(signaling receptor binding);GO:0005515(protein binding);GO:0005546(phosphatidylinositol-4,5-bisphosphate binding);GO:0005737(cytoplasm);GO:0005769(early endosome);GO:0005829(cytosol);GO:0005883(neurofilament);GO:0006629(lipid metabolic process);GO:0006897(endocytosis);GO:0006898(receptor-mediated endocytosis);…	04144(Endocytosis);04979(Cholesterol metabolism);04979(Cholesterol metabolism)	K12474	NA	low density lipoprotein receptor adaptor protein 1 [Source:MGI Symbol;Acc:MGI:2140175]	protein_coding;retained_intron	6.14453	5.48432	4.95352	0.88085	1.10182	0.858812	5.83582	2.54494	1.55267e-32	1.08288e-30	up	yes
ENSMUSG00000042476	Abcb4	ENSMUST00000003717;ENSMUST00000197458;ENSMUST00000199954;ENSMUST00000196067;ENSMUST00000197150	GO:0000139(Golgi membrane);GO:0000166(nucleotide binding);GO:0005524(ATP binding);GO:0005654(nucleoplasm);GO:0005737(cytoplasm);GO:0005829(cytosol);GO:0005886(plasma membrane);GO:0005925(focal adhesion);GO:0006869(lipid transport);GO:0015629(actin cytoskeleton);GO:0016020(membrane);GO:0016021(integral component of membrane);GO:0016324(apical plasma membrane);GO:0016887(ATPase activity);GO:0030136…	02010(ABC transporters);04976(Bile secretion);04976(Bile secretion)	K05659	EC:7.6.2.2	ATP-binding cassette, sub-family B (MDR/TAP), member 4 [Source:MGI Symbol;Acc:MGI:97569]	protein_coding;retained_intron	7.09613	7.69114	7.98889	1.20406	1.88674	1.43904	5.02802	2.32999	2.18696e-32	1.51678e-30	up	yes
ENSMUSG00000064267	Hvcn1	ENSMUST00000100747;ENSMUST00000072602;ENSMUST00000143560;ENSMUST00000196187;ENSMUST00000145854	GO:0005216(ion channel activity);GO:0005244(voltage-gated ion channel activity);GO:0005886(plasma membrane);GO:0005887(integral component of plasma membrane);GO:0006811(ion transport);GO:0009268(response to pH);GO:0010043(response to zinc ion);GO:0016020(membrane);GO:0016021(integral component of membrane);GO:0016324(apical plasma membrane);GO:0022843(voltage-gated cation channel activity);GO:003…	NA	K22644	NA	hydrogen voltage-gated channel 1 [Source:MGI Symbol;Acc:MGI:1921346]	protein_coding	204.241	169.391	161.221	30.6869	42.1528	28.1093	5.29826	2.40552	3.58895e-32	2.47538e-30	up	yes
ENSMUSG00000030064	Frmd4b	ENSMUST00000113359;ENSMUST00000113355;ENSMUST00000032146;ENSMUST00000203486;ENSMUST00000155326;ENSMUST00000124050;ENSMUST00000126899;ENSMUST00000142589;ENSMUST00000143698;ENSMUST00000152385;ENSMUST00000146191;ENSMUST00000113353;ENSMUST00000138301	GO:0001726(ruffle);GO:0005515(protein binding);GO:0005737(cytoplasm);GO:0005856(cytoskeleton);GO:0005912(adherens junction);GO:0005923(bicellular tight junction);GO:0030054(cell junction);GO:0090162(establishment of epithelial cell polarity);GO:0090162(establishment of epithelial cell polarity)	NA	NA	NA	FERM domain containing 4B [Source:MGI Symbol;Acc:MGI:2141794]	protein_coding;retained_intron;processed_transcript	1.02142	1.08718	1.40891	6.35821	4.94279	6.51303	0.197457	-2.34039	4.50804e-32	3.09222e-30	down	yes
ENSMUSG00000053641	Dennd4a	ENSMUST00000038890;ENSMUST00000213437;ENSMUST00000216098;ENSMUST00000215025;ENSMUST00000213926;ENSMUST00000214001;ENSMUST00000217307;ENSMUST00000214029;ENSMUST00000213744	GO:0005085(guanyl-nucleotide exchange factor activity);GO:0005515(protein binding);GO:0005575(cellular_component);GO:0017112(Rab guanyl-nucleotide exchange factor activity);GO:0017112(Rab guanyl-nucleotide exchange factor activity)	NA	K20163	NA	DENN/MADD domain containing 4A [Source:MGI Symbol;Acc:MGI:2142979]	protein_coding;processed_transcript;retained_intron	0.381165	0.552872	0.603544	2.49621	2.93333	3.58368	0.170592	-2.55138	6.06713e-32	4.13891e-30	down	yes
ENSMUSG00000047959	Kcna3	ENSMUST00000052718	GO:0005216(ion channel activity);GO:0005244(voltage-gated ion channel activity);GO:0005249(voltage-gated potassium channel activity);GO:0005251(delayed rectifier potassium channel activity);GO:0005267(potassium channel activity);GO:0005515(protein binding);GO:0005886(plasma membrane);GO:0005887(integral component of plasma membrane);GO:0006811(ion transport);GO:0006813(potassium ion transport);GO…	NA	K04876	NA	potassium voltage-gated channel, shaker-related subfamily, member 3 [Source:MGI Symbol;Acc:MGI:96660]	protein_coding	0.860047	0.696698	0.631206	7.29089	7.00311	7.74299	0.0992854	-3.33227	6.2604e-32	4.24754e-30	down	yes
ENSMUSG00000041439	Mfsd6	ENSMUST00000156876;ENSMUST00000188126;ENSMUST00000087701;ENSMUST00000147421;ENSMUST00000147758;ENSMUST00000149887	GO:0002250(adaptive immune response);GO:0002376(immune system process);GO:0005886(plasma membrane);GO:0016020(membrane);GO:0016021(integral component of membrane);GO:0032393(MHC class I receptor activity);GO:0042288(MHC class I protein binding);GO:0042590(antigen processing and presentation of exogenous peptide antigen via MHC class I);GO:0042590(antigen processing and presentation of exogenous p…	NA	NA	NA	major facilitator superfamily domain containing 6 [Source:MGI Symbol;Acc:MGI:1922925]	protein_coding;retained_intron;processed_transcript	22.1941	19.632	20.8962	4.40816	4.96728	5.45048	4.23059	2.08086	6.42391e-32	4.33493e-30	up	yes
ENSMUSG00000021725	Parp8	ENSMUST00000226107;ENSMUST00000223949;ENSMUST00000223833;ENSMUST00000224157;ENSMUST00000022239;ENSMUST00000225974;ENSMUST00000225344	GO:0003950(NAD+ ADP-ribosyltransferase activity);GO:0006471(protein ADP-ribosylation);GO:0016740(transferase activity);GO:0016757(transferase activity, transferring glycosyl groups);GO:0070213(protein auto-ADP-ribosylation);GO:0140289(protein mono-ADP-ribosylation);GO:1990404(protein ADP-ribosylase activity);GO:1990404(protein ADP-ribosylase activity)	NA	K15258	EC:2.4.2.30	poly (ADP-ribose) polymerase family, member 8 [Source:MGI Symbol;Acc:MGI:1098713]	nonsense_mediated_decay;protein_coding;retained_intron	3.14692	3.09169	3.80053	16.8133	12.8869	16.0752	0.219313	-2.18894	2.23886e-31	1.50268e-29	down	yes
ENSMUSG00000037944	Ccr7	ENSMUST00000103134	GO:0001768(establishment of T cell polarity);GO:0002408(myeloid dendritic cell chemotaxis);GO:0002518(lymphocyte chemotaxis across high endothelial venule);GO:0002606(positive regulation of dendritic cell antigen processing and presentation);GO:0002649(regulation of tolerance induction to self antigen);GO:0002885(positive regulation of hypersensitivity);GO:0002922(positive regulation of humoral i…	04060(Cytokine-cytokine receptor interaction);04062(Chemokine signaling pathway)	K04182	NA	chemokine (C-C motif) receptor 7 [Source:MGI Symbol;Acc:MGI:103011]	protein_coding	0.0001	0.046498	0.051843	2.23843	3.87138	2.26339	0.0117567	-6.41037	3.18605e-31	2.12698e-29	down	yes
ENSMUSG00000024404	Riok3	ENSMUST00000235106;ENSMUST00000025270;ENSMUST00000235060;ENSMUST00000234918;ENSMUST00000234148;ENSMUST00000235084;ENSMUST00000234709;ENSMUST00000234762;ENSMUST00000234563;ENSMUST00000234310;ENSMUST00000234931;ENSMUST00000234415;ENSMUST00000234021;ENSMUST00000234652;ENSMUST00000234006;ENSMUST00000234985;ENSMUST00000234967	GO:0000166(nucleotide binding);GO:0002376(immune system process);GO:0004674(protein serine/threonine kinase activity);GO:0005524(ATP binding);GO:0005737(cytoplasm);GO:0005829(cytosol);GO:0006468(protein phosphorylation);GO:0016301(kinase activity);GO:0016310(phosphorylation);GO:0016740(transferase activity);GO:0030490(maturation of SSU-rRNA);GO:0030688(preribosome, small subunit precursor);GO:003…	NA	K08872	EC:2.7.11.1	RIO kinase 3 [Source:MGI Symbol;Acc:MGI:1914128]	retained_intron;protein_coding;processed_transcript;nonsense_mediated_decay	41.6034	46.2567	43.6337	12.4149	12.2189	11.8573	3.60346	1.84938	3.51118e-31	2.33158e-29	up	yes
ENSMUSG00000022372	Sla	ENSMUST00000100572;ENSMUST00000164939;ENSMUST00000164163;ENSMUST00000168522;ENSMUST00000168589	GO:0004715(non-membrane spanning protein tyrosine kinase activity);GO:0005070(SH3/SH2 adaptor activity);GO:0005102(signaling receptor binding);GO:0005515(protein binding);GO:0005737(cytoplasm);GO:0005768(endosome);GO:0005925(focal adhesion);GO:0007169(transmembrane receptor protein tyrosine kinase signaling pathway);GO:0009966(regulation of signal transduction);GO:0030154(cell differentiation);GO…	NA	NA	NA	src-like adaptor [Source:MGI Symbol;Acc:MGI:104295]	protein_coding;retained_intron	0.567199	0.486922	0.361299	2.98848	3.1298	3.58525	0.145867	-2.77728	3.54469e-31	2.34137e-29	down	yes
ENSMUSG00000031584	Gsr	ENSMUST00000033992;ENSMUST00000149528;ENSMUST00000154745	GO:0004362(glutathione-disulfide reductase activity);GO:0005737(cytoplasm);GO:0005739(mitochondrion);GO:0005829(cytosol);GO:0006749(glutathione metabolic process);GO:0007283(spermatogenesis);GO:0009897(external side of plasma membrane);GO:0016491(oxidoreductase activity);GO:0016668(oxidoreductase activity, acting on a sulfur group of donors, NAD(P) as acceptor);GO:0034599(cellular response to oxi…	00480(Glutathione metabolism);04918(Thyroid hormone synthesis);04918(Thyroid hormone synthesis)	K00383	EC:1.8.1.7	glutathione reductase [Source:MGI Symbol;Acc:MGI:95804]	protein_coding;processed_transcript	144.261	159.428	157.742	29.0134	42.8577	37.4448	4.22107	2.07761	4.82681e-31	3.17147e-29	up	yes
ENSMUSG00000026765	Lypd6b	ENSMUST00000028103;ENSMUST00000153422;ENSMUST00000129867	GO:0005575(cellular_component);GO:0005886(plasma membrane);GO:0016020(membrane);GO:0030548(acetylcholine receptor regulator activity);GO:0031225(anchored component of membrane);GO:0099601(regulation of neurotransmitter receptor activity);GO:0099601(regulation of neurotransmitter receptor activity)	NA	NA	NA	LY6/PLAUR domain containing 6B [Source:MGI Symbol;Acc:MGI:1919147]	protein_coding;processed_transcript	1.64256	1.74918	1.59734	0.0001	0.0001	0.0352372	140.786	7.13736	8.04452e-31	5.258e-29	up	yes
ENSMUSG00000034055	Phka1	ENSMUST00000052012;ENSMUST00000119229;ENSMUST00000113611;ENSMUST00000043596;ENSMUST00000142534;ENSMUST00000122022;ENSMUST00000120270	GO:0003824(catalytic activity);GO:0005516(calmodulin binding);GO:0005886(plasma membrane);GO:0005964(phosphorylase kinase complex);GO:0005975(carbohydrate metabolic process);GO:0005977(glycogen metabolic process);GO:0016020(membrane);GO:0046777(protein autophosphorylation);GO:0046777(protein autophosphorylation)	04020(Calcium signaling pathway);04910(Insulin signaling pathway);04922(Glucagon signaling pathway);04922(Glucagon signaling pathway)	K07190	NA	phosphorylase kinase alpha 1 [Source:MGI Symbol;Acc:MGI:97576]	protein_coding;retained_intron	3.13998	3.61905	3.91412	0.621965	0.607365	0.62906	5.74322	2.52186	1.10831e-30	7.20633e-29	up	yes
ENSMUSG00000079339	Ifit1bl1	ENSMUST00000168254;ENSMUST00000112467	GO:0003723(RNA binding);GO:0005515(protein binding);GO:0005737(cytoplasm);GO:0005829(cytosol);GO:0009615(response to virus);GO:0050688(regulation of defense response to virus);GO:0051607(defense response to virus);GO:0071357(cellular response to type I interferon);GO:0071360(cellular response to exogenous dsRNA);GO:0071360(cellular response to exogenous dsRNA)	05160(Hepatitis C);05160(Hepatitis C)	K14217	NA	interferon induced protein with tetratricpeptide repeats 1B like 1 [Source:MGI Symbol;Acc:MGI:3650685]	protein_coding	5.61435	7.3305	15.3523	146.499	100.449	170.547	0.0677785	-3.88303	1.17219e-30	7.58217e-29	down	yes
ENSMUSG00000041552	Ptchd1	ENSMUST00000038665;ENSMUST00000170236;ENSMUST00000141356	GO:0005515(protein binding);GO:0005886(plasma membrane);GO:0007224(smoothened signaling pathway);GO:0007268(chemical synaptic transmission);GO:0007614(short-term memory);GO:0007616(long-term memory);GO:0016020(membrane);GO:0016021(integral component of membrane);GO:0021794(thalamus development);GO:0035176(social behavior);GO:0045202(synapse);GO:0050890(cognition);GO:0098976(excitatory chemical sy…	NA	NA	NA	patched domain containing 1 [Source:MGI Symbol;Acc:MGI:2685233]	protein_coding;processed_transcript	3.84981	7.31357	6.08465	0.38433	0.643447	0.46137	11.5825	3.53387	1.42325e-30	9.15871e-29	up	yes
ENSMUSG00000029762	Akr1b8	ENSMUST00000038406;ENSMUST00000133370	GO:0001523(retinoid metabolic process);GO:0001758(retinal dehydrogenase activity);GO:0004032(alditol:NADP+ 1-oxidoreductase activity);GO:0005737(cytoplasm);GO:0005739(mitochondrion);GO:0005829(cytosol);GO:0008106(alcohol dehydrogenase (NADP+) activity);GO:0016488(farnesol catabolic process);GO:0016491(oxidoreductase activity);GO:0042572(retinol metabolic process);GO:0044597(daunorubicin metabolic…	00040(Pentose and glucuronate interconversions);00051(Fructose and mannose metabolism);00052(Galactose metabolism);00561(Glycerolipid metabolism);00790(Folate biosynthesis);00790(Folate biosynthesis)	K00011	EC:1.1.1.21	aldo-keto reductase family 1, member B8 [Source:MGI Symbol;Acc:MGI:107673]	protein_coding;processed_transcript	41.5682	40.7922	45.3011	7.98647	11.363	8.95575	4.51018	2.17318	1.73771e-30	1.11249e-28	up	yes
ENSMUSG00000036390	Gadd45a	ENSMUST00000043098;ENSMUST00000128617;ENSMUST00000155041;ENSMUST00000204282;ENSMUST00000204369;ENSMUST00000151958;ENSMUST00000126194	GO:0000122(negative regulation of transcription by RNA polymerase II);GO:0000185(activation of MAPKKK activity);GO:0005515(protein binding);GO:0005634(nucleus);GO:0005737(cytoplasm);GO:0006469(negative regulation of protein kinase activity);GO:0006974(cellular response to DNA damage stimulus);GO:0007049(cell cycle);GO:0007050(cell cycle arrest);GO:0007098(centrosome cycle);GO:0016525(negative reg…	04010(MAPK signaling pathway);04068(FoxO signaling pathway);04110(Cell cycle);04115(p53 signaling pathway);04210(Apoptosis);04218(Cellular senescence);05169(Epstein-Barr virus infection);05200(Pathways in cancer);05202(Transcriptional misregulation in cancer);05210(Colorectal cancer);05212(Pancreatic cancer);05213(Endometrial cancer);05214(Glioma);05216(Thyroid cancer);05217(Basal cell carcinoma)…	K04402	NA	growth arrest and DNA-damage-inducible 45 alpha [Source:MGI Symbol;Acc:MGI:107799]	protein_coding;retained_intron	1.00146	1.32844	1.34791	9.35337	8.15757	10.6302	0.130692	-2.93576	1.94746e-30	1.24041e-28	down	yes
ENSMUSG00000074342	I830077J02Rik	ENSMUST00000098758;ENSMUST00000126230;ENSMUST00000196099	GO:0003674(molecular_function);GO:0005575(cellular_component);GO:0008150(biological_process);GO:0016020(membrane);GO:0016021(integral component of membrane);GO:0016021(integral component of membrane)	NA	NA	NA	RIKEN cDNA I830077J02 gene [Source:MGI Symbol;Acc:MGI:3588284]	protein_coding;retained_intron;nonsense_mediated_decay	0.273585	0.677371	0.577483	7.15036	5.16304	8.43536	0.0736641	-3.76289	2.47834e-30	1.57054e-28	down	yes
ENSMUSG00000020407	Upp1	ENSMUST00000164791;ENSMUST00000146696;ENSMUST00000130522;ENSMUST00000020677;ENSMUST00000101525;ENSMUST00000168121;ENSMUST00000166455;ENSMUST00000170444;ENSMUST00000172452	GO:0003824(catalytic activity);GO:0004850(uridine phosphorylase activity);GO:0005654(nucleoplasm);GO:0005737(cytoplasm);GO:0006218(uridine catabolic process);GO:0006220(pyrimidine nucleotide metabolic process);GO:0009116(nucleoside metabolic process);GO:0009166(nucleotide catabolic process);GO:0016740(transferase activity);GO:0016757(transferase activity, transferring glycosyl groups);GO:0016763(…	00240(Pyrimidine metabolism);00983(Drug metabolism - other enzymes);00983(Drug metabolism - other enzymes)	K00757	EC:2.4.2.3	uridine phosphorylase 1 [Source:MGI Symbol;Acc:MGI:1097668]	protein_coding;retained_intron	0.932846	0.625471	1.13786	10.3922	7.70951	9.21373	0.0987051	-3.34073	4.13265e-30	2.60566e-28	down	yes
ENSMUSG00000021453	Gadd45g	ENSMUST00000021903;ENSMUST00000132480	GO:0000185(activation of MAPKKK activity);GO:0005634(nucleus);GO:0005737(cytoplasm);GO:0043065(positive regulation of apoptotic process);GO:0046330(positive regulation of JNK cascade);GO:0051726(regulation of cell cycle);GO:1900745(positive regulation of p38MAPK cascade);GO:1900745(positive regulation of p38MAPK cascade)	04010(MAPK signaling pathway);04068(FoxO signaling pathway);04110(Cell cycle);04115(p53 signaling pathway);04210(Apoptosis);04218(Cellular senescence);05169(Epstein-Barr virus infection);05200(Pathways in cancer);05202(Transcriptional misregulation in cancer);05210(Colorectal cancer);05212(Pancreatic cancer);05213(Endometrial cancer);05214(Glioma);05216(Thyroid cancer);05217(Basal cell carcinoma)…	K04402	NA	growth arrest and DNA-damage-inducible 45 gamma [Source:MGI Symbol;Acc:MGI:1346325]	protein_coding;retained_intron	49.5841	42.8396	41.1977	10.3347	10.4485	9.60411	4.39727	2.13661	4.50907e-30	2.82871e-28	up	yes
ENSMUSG00000028362	Tnfsf8	ENSMUST00000030047	GO:0005125(cytokine activity);GO:0005164(tumor necrosis factor receptor binding);GO:0005515(protein binding);GO:0005615(extracellular space);GO:0006955(immune response);GO:0007165(signal transduction);GO:0016020(membrane);GO:0016021(integral component of membrane);GO:0043374(CD8-positive, alpha-beta T cell differentiation);GO:0045944(positive regulation of transcription by RNA polymerase II);GO:0…	04060(Cytokine-cytokine receptor interaction)	K05471	NA	tumor necrosis factor (ligand) superfamily, member 8 [Source:MGI Symbol;Acc:MGI:88328]	protein_coding	1.06605	1.73129	3.35697	22.8752	29.7457	35.4052	0.0699146	-3.83826	5.31259e-30	3.31612e-28	down	yes
ENSMUSG00000032740	Ccdc88a	ENSMUST00000040182;ENSMUST00000239407;ENSMUST00000144450;ENSMUST00000140194;ENSMUST00000155854;ENSMUST00000137227;ENSMUST00000123561;ENSMUST00000109477	GO:0001932(regulation of protein phosphorylation);GO:0001965(G-protein alpha-subunit binding);GO:0003779(actin binding);GO:0005080(protein kinase C binding);GO:0005085(guanyl-nucleotide exchange factor activity);GO:0005092(GDP-dissociation inhibitor activity);GO:0005154(epidermal growth factor receptor binding);GO:0005158(insulin receptor binding);GO:0005515(protein binding);GO:0005737(cytoplasm)…	NA	NA	NA	coiled coil domain containing 88A [Source:MGI Symbol;Acc:MGI:1925177]	protein_coding;processed_transcript	10.7573	10.1369	8.77968	2.548	2.50016	2.19406	4.09734	2.03469	5.60537e-30	3.48147e-28	up	yes
ENSMUSG00000004221	Ikbkg	ENSMUST00000114127;ENSMUST00000114128;ENSMUST00000064407;ENSMUST00000138564;ENSMUST00000132749;ENSMUST00000114133;ENSMUST00000114129;ENSMUST00000156707;ENSMUST00000114130;ENSMUST00000130802;ENSMUST00000135165;ENSMUST00000143784;ENSMUST00000149525;ENSMUST00000164101;ENSMUST00000139036;ENSMUST00000144947;ENSMUST00000180230;ENSMUST00000004330	GO:0000151(ubiquitin ligase complex);GO:0000922(spindle pole);GO:0001782(B cell homeostasis);GO:0005515(protein binding);GO:0005634(nucleus);GO:0005737(cytoplasm);GO:0005829(cytosol);GO:0006974(cellular response to DNA damage stimulus);GO:0007250(activation of NF-kappaB-inducing kinase activity);GO:0008385(IkappaB kinase complex);GO:0010628(positive regulation of gene expression);GO:0016239(posit…	01523(Antifolate resistance);04010(MAPK signaling pathway);04014(Ras signaling pathway);04062(Chemokine signaling pathway);04064(NF-kappa B signaling pathway);04151(PI3K-Akt signaling pathway);04210(Apoptosis);04380(Osteoclast differentiation);04620(Toll-like receptor signaling pathway);04621(NOD-like receptor signaling pathway);04622(RIG-I-like receptor signaling pathway);04623(Cytosolic DNA-sen…	K07210	NA	inhibitor of kappaB kinase gamma [Source:MGI Symbol;Acc:MGI:1338074]	protein_coding;processed_transcript;retained_intron	20.8814	31.8453	25.7874	3.74407	6.15788	4.96397	5.28148	2.40094	6.12465e-30	3.78516e-28	up	yes
ENSMUSG00000040466	Blvrb	ENSMUST00000108358;ENSMUST00000207799;ENSMUST00000037399;ENSMUST00000133750;ENSMUST00000108357;ENSMUST00000153644	GO:0004074(biliverdin reductase activity);GO:0005654(nucleoplasm);GO:0005737(cytoplasm);GO:0005829(cytosol);GO:0005886(plasma membrane);GO:0016491(oxidoreductase activity);GO:0042167(heme catabolic process);GO:0042602(riboflavin reductase (NADPH) activity);GO:0043195(terminal bouton);GO:0043231(intracellular membrane-bounded organelle);GO:0055114(oxidation-reduction process);GO:0055114(oxidation-…	00740(Riboflavin metabolism);00860(Porphyrin and chlorophyll metabolism);00860(Porphyrin and chlorophyll metabolism)	K05901	1.5.1.30;EC:1.3.1.24	biliverdin reductase B (flavin reductase (NADPH)) [Source:MGI Symbol;Acc:MGI:2385271]	protein_coding;retained_intron;processed_transcript	144.452	159.043	168.159	36.6227	47.9755	40.1118	3.78201	1.91915	6.58588e-30	4.05015e-28	up	yes
ENSMUSG00000049988	Lrrc25	ENSMUST00000052437;ENSMUST00000210609	GO:0003674(molecular_function);GO:0005515(protein binding);GO:0005575(cellular_component);GO:0005737(cytoplasm);GO:0008150(biological_process);GO:0016020(membrane);GO:0016021(integral component of membrane);GO:0016021(integral component of membrane)	NA	NA	NA	leucine rich repeat containing 25 [Source:MGI Symbol;Acc:MGI:2445284]	protein_coding	9.06713	8.07184	8.66455	75.2345	40.2967	50.3065	0.155595	-2.68413	7.56382e-30	4.62876e-28	down	yes
ENSMUSG00000002771	Grin2d	ENSMUST00000002848;ENSMUST00000211250;ENSMUST00000211713	GO:0001964(startle response);GO:0004970(ionotropic glutamate receptor activity);GO:0004972(NMDA glutamate receptor activity);GO:0005216(ion channel activity);GO:0005261(cation channel activity);GO:0005886(plasma membrane);GO:0005887(integral component of plasma membrane);GO:0006811(ion transport);GO:0008344(adult locomotory behavior);GO:0015276(ligand-gated ion channel activity);GO:0016020(membra…	04020(Calcium signaling pathway);04024(cAMP signaling pathway);04080(Neuroactive ligand-receptor interaction);04713(Circadian entrainment);04720(Long-term potentiation);04724(Glutamatergic synapse);05010(Alzheimer disease);05014(Amyotrophic lateral sclerosis (ALS));05030(Cocaine addiction);05031(Amphetamine addiction);05033(Nicotine addiction);05034(Alcoholism);05034(Alcoholism)	K05212	NA	glutamate receptor, ionotropic, NMDA2D (epsilon 4) [Source:MGI Symbol;Acc:MGI:95823]	protein_coding	1.80849	1.56579	1.5704	0.0188666	0.0001	0.0432362	79.4929	6.31275	8.69393e-30	5.29439e-28	up	yes
ENSMUSG00000062300	Nectin2	ENSMUST00000108450;ENSMUST00000075447;ENSMUST00000207271	GO:0001675(acrosome assembly);GO:0002860(positive regulation of natural killer cell mediated cytotoxicity directed against tumor cell target);GO:0002891(positive regulation of immunoglobulin mediated immune response);GO:0005515(protein binding);GO:0005886(plasma membrane);GO:0005911(cell-cell junction);GO:0005915(zonula adherens);GO:0007010(cytoskeleton organization);GO:0007155(cell adhesion);GO:…	04514(Cell adhesion molecules (CAMs));04520(Adherens junction);04520(Adherens junction)	K06531	NA	nectin cell adhesion molecule 2 [Source:MGI Symbol;Acc:MGI:97822]	protein_coding;processed_transcript	3.66897	2.95545	3.27004	22.373	15.85	15.3818	0.184582	-2.43767	1.58319e-29	9.59445e-28	down	yes
ENSMUSG00000067203	H2-K2	ENSMUST00000235582;ENSMUST00000174250	NA	NA	NA	NA	histocompatibility 2, K region locus 2 [Source:MGI Symbol;Acc:MGI:95906]	processed_transcript;transcribed_unprocessed_pseudogene	61.7162	55.6168	51.3053	14.5231	13.5776	11.1502	4.29642	2.10313	2.04807e-29	1.23517e-27	up	yes
ENSMUSG00000046818	Ddit4l	ENSMUST00000053855;ENSMUST00000167564;ENSMUST00000165845	GO:0003674(molecular_function);GO:0005575(cellular_component);GO:0005737(cytoplasm);GO:0008150(biological_process);GO:0009968(negative regulation of signal transduction);GO:0009968(negative regulation of signal transduction)	NA	NA	NA	DNA-damage-inducible transcript 4-like [Source:MGI Symbol;Acc:MGI:1920534]	protein_coding;processed_transcript	2.32213	2.00098	1.7261	0.0430769	0.104917	0.0786667	26.6884	4.73814	2.19616e-29	1.31812e-27	up	yes
ENSMUSG00000090523	Gypc	ENSMUST00000174459;ENSMUST00000174000;ENSMUST00000172434	GO:0005886(plasma membrane);GO:0016020(membrane);GO:0016021(integral component of membrane);GO:0030863(cortical cytoskeleton);GO:0030863(cortical cytoskeleton)	05144(Malaria);05144(Malaria)	K06576	NA	glycophorin C [Source:MGI Symbol;Acc:MGI:1098566]	protein_coding	2.90662	2.39186	3.49645	18.6229	14.6553	19.6485	0.166172	-2.58925	2.23526e-29	1.33516e-27	down	yes
ENSMUSG00000032220	Myo1e	ENSMUST00000034745;ENSMUST00000213863;ENSMUST00000214767;ENSMUST00000214042	GO:0000146(microfilament motor activity);GO:0000166(nucleotide binding);GO:0001570(vasculogenesis);GO:0001701(in utero embryonic development);GO:0001822(kidney development);GO:0003094(glomerular filtration);GO:0003774(motor activity);GO:0003779(actin binding);GO:0005515(protein binding);GO:0005516(calmodulin binding);GO:0005524(ATP binding);GO:0005737(cytoplasm);GO:0005856(cytoskeleton);GO:000588…	NA	K10356	NA	myosin IE [Source:MGI Symbol;Acc:MGI:106621]	protein_coding;retained_intron;nonsense_mediated_decay	3.83014	4.06671	4.36298	13.5076	18.7737	16.7267	0.25016	-1.99908	2.33618e-29	1.3888e-27	down	yes
ENSMUSG00000029570	Lfng	ENSMUST00000031555;ENSMUST00000200626;ENSMUST00000199848	GO:0000139(Golgi membrane);GO:0001541(ovarian follicle development);GO:0001756(somitogenesis);GO:0002315(marginal zone B cell differentiation);GO:0005794(Golgi apparatus);GO:0007275(multicellular organism development);GO:0007386(compartment pattern specification);GO:0007389(pattern specification process);GO:0008375(acetylglucosaminyltransferase activity);GO:0008593(regulation of Notch signaling p…	00514(Other types of O-glycan biosynthesis);04330(Notch signaling pathway);05165(Human papillomavirus infection);05165(Human papillomavirus infection)	K05948	EC:2.4.1.222	LFNG O-fucosylpeptide 3-beta-N-acetylglucosaminyltransferase [Source:MGI Symbol;Acc:MGI:1095413]	protein_coding;processed_transcript;retained_intron	0.536968	0.808522	0.555546	4.7373	6.88343	5.95159	0.108184	-3.20845	3.74322e-29	2.21471e-27	down	yes
ENSMUSG00000046031	Calhm6	ENSMUST00000062784	GO:0005261(cation channel activity);GO:0005887(integral component of plasma membrane);GO:0006811(ion transport);GO:0016020(membrane);GO:0016021(integral component of membrane);GO:0034220(ion transmembrane transport);GO:0098655(cation transmembrane transport)	NA	NA	NA	calcium homeostasis modulator family member 6 [Source:MGI Symbol;Acc:MGI:2443082]	protein_coding	44.0195	23.1518	35.1968	367.023	215.026	309.082	0.114875	-3.12187	3.9409e-29	2.32067e-27	down	yes
ENSMUSG00000015837	Sqstm1	ENSMUST00000147846;ENSMUST00000154805;ENSMUST00000102774;ENSMUST00000015981;ENSMUST00000131214;ENSMUST00000143379;ENSMUST00000136936	GO:0000122(negative regulation of transcription by RNA polymerase II);GO:0000407(phagophore assembly site);GO:0000423(mitophagy);GO:0000932(P-body);GO:0001934(positive regulation of protein phosphorylation);GO:0002376(immune system process);GO:0002931(response to ischemia);GO:0003712(transcription coregulator activity);GO:0005080(protein kinase C binding);GO:0005515(protein binding);GO:0005634(nu…	04137(Mitophagy - animal);04217(Necroptosis);04218(Cellular senescence);04380(Osteoclast differentiation);05418(Fluid shear stress and atherosclerosis);05418(Fluid shear stress and atherosclerosis)	K14381	NA	sequestosome 1 [Source:MGI Symbol;Acc:MGI:107931]	retained_intron;protein_coding	3342.87	3852.4	3675.06	569.383	979.326	764.715	4.69881	2.23229	4.83862e-29	2.83593e-27	up	yes
ENSMUSG00000061132	Blnk	ENSMUST00000054769;ENSMUST00000117695;ENSMUST00000134568	GO:0005515(protein binding);GO:0005737(cytoplasm);GO:0005829(cytosol);GO:0005886(plasma membrane);GO:0007169(transmembrane receptor protein tyrosine kinase signaling pathway);GO:0016020(membrane);GO:0019899(enzyme binding);GO:0035556(intracellular signal transduction);GO:0035591(signaling adaptor activity);GO:0036464(cytoplasmic ribonucleoprotein granule);GO:0042113(B cell activation);GO:0042169(…	04064(NF-kappa B signaling pathway);04380(Osteoclast differentiation);04662(B cell receptor signaling pathway);05169(Epstein-Barr virus infection);05340(Primary immunodeficiency);05340(Primary immunodeficiency)	K07371	NA	B cell linker [Source:MGI Symbol;Acc:MGI:96878]	protein_coding;retained_intron	2.81109	3.24877	3.73819	11.4	15.7012	14.3848	0.236177	-2.08206	5.07061e-29	2.95801e-27	down	yes
ENSMUSG00000037752	Xkr8	ENSMUST00000045550;ENSMUST00000143642;ENSMUST00000150104	GO:0003674(molecular_function);GO:0005886(plasma membrane);GO:0006915(apoptotic process);GO:0016020(membrane);GO:0016021(integral component of membrane);GO:0043652(engulfment of apoptotic cell);GO:0070782(phosphatidylserine exposure on apoptotic cell surface);GO:1902742(apoptotic process involved in development);GO:1902742(apoptotic process involved in development)	NA	NA	NA	X-linked Kx blood group related 8 [Source:MGI Symbol;Acc:MGI:2685877]	protein_coding;processed_transcript	2.92528	3.39666	3.95724	14.7493	12.7334	15.1507	0.241106	-2.05226	6.79209e-29	3.94383e-27	down	yes
ENSMUSG00000043415	Otud1	ENSMUST00000052168	GO:0004843(thiol-dependent ubiquitin-specific protease activity);GO:0005575(cellular_component);GO:0006508(proteolysis);GO:0008233(peptidase activity);GO:0008234(cysteine-type peptidase activity);GO:0016579(protein deubiquitination);GO:0016787(hydrolase activity);GO:0036459(thiol-dependent ubiquitinyl hydrolase activity);GO:0070536(protein K63-linked deubiquitination)	NA	K13716	EC:3.4.19.12	OTU domain containing 1 [Source:MGI Symbol;Acc:MGI:1918448]	protein_coding	1.97273	2.4812	2.72543	16.177	11.4297	12.2148	0.180288	-2.47162	9.53035e-29	5.50819e-27	down	yes
ENSMUSG00000036528	Ppfibp2	ENSMUST00000208504;ENSMUST00000040056;ENSMUST00000207852;ENSMUST00000098134;ENSMUST00000208956;ENSMUST00000239294;ENSMUST00000208159	GO:0005515(protein binding);GO:0007528(neuromuscular junction development);GO:0042802(identical protein binding);GO:0048786(presynaptic active zone);GO:0050808(synapse organization);GO:0098793(presynapse);GO:0098793(presynapse)	NA	NA	NA	PTPRF interacting protein, binding protein 2 (liprin beta 2) [Source:MGI Symbol;Acc:MGI:894649]	retained_intron;protein_coding	12.8207	11.7093	11.5658	2.75982	3.50455	2.93245	3.92481	1.97262	1.25908e-28	7.24347e-27	up	yes
ENSMUSG00000032418	Me1	ENSMUST00000034989;ENSMUST00000189968;ENSMUST00000185374;ENSMUST00000189847	GO:0004470(malic enzyme activity);GO:0004471(malate dehydrogenase (decarboxylating) (NAD+) activity);GO:0004473(malate dehydrogenase (decarboxylating) (NADP+) activity);GO:0005515(protein binding);GO:0005737(cytoplasm);GO:0005739(mitochondrion);GO:0005829(cytosol);GO:0006090(pyruvate metabolic process);GO:0006108(malate metabolic process);GO:0008948(oxaloacetate decarboxylase activity);GO:0009725…	00620(Pyruvate metabolism);03320(PPAR signaling pathway);03320(PPAR signaling pathway)	K00029	EC:1.1.1.40	malic enzyme 1, NADP(+)-dependent, cytosolic [Source:MGI Symbol;Acc:MGI:97043]	protein_coding;processed_transcript	30.0102	33.0444	29.8916	3.09472	6.41308	5.57963	6.1605	2.62305	1.4184e-28	8.12264e-27	up	yes
ENSMUSG00000004446	Bid	ENSMUST00000004560;ENSMUST00000161594;ENSMUST00000160684;ENSMUST00000125915;ENSMUST00000145948	GO:0001836(release of cytochrome c from mitochondria);GO:0002931(response to ischemia);GO:0005515(protein binding);GO:0005737(cytoplasm);GO:0005739(mitochondrion);GO:0005741(mitochondrial outer membrane);GO:0005829(cytosol);GO:0006626(protein targeting to mitochondrion);GO:0006915(apoptotic process);GO:0006919(activation of cysteine-type endopeptidase activity involved in apoptotic process);GO:00…	01524(Platinum drug resistance);04071(Sphingolipid signaling pathway);04115(p53 signaling pathway);04210(Apoptosis);04215(Apoptosis - multiple species);04217(Necroptosis);04650(Natural killer cell mediated cytotoxicity);04932(Non-alcoholic fatty liver disease (NAFLD));05010(Alzheimer disease);05014(Amyotrophic lateral sclerosis (ALS));05152(Tuberculosis);05160(Hepatitis C);05161(Hepatitis B);0516…	K04726	NA	BH3 interacting domain death agonist [Source:MGI Symbol;Acc:MGI:108093]	protein_coding;retained_intron;nonsense_mediated_decay;processed_transcript	59.6156	59.5799	63.9634	18.2612	16.1123	14.7299	3.73006	1.8992	2.08915e-28	1.19091e-26	up	yes
ENSMUSG00000030161	Gabarapl1	ENSMUST00000032264;ENSMUST00000204487;ENSMUST00000204639;ENSMUST00000204956	GO:0000045(autophagosome assembly);GO:0000421(autophagosome membrane);GO:0000422(autophagy of mitochondrion);GO:0005515(protein binding);GO:0005737(cytoplasm);GO:0005739(mitochondrion);GO:0005776(autophagosome);GO:0005783(endoplasmic reticulum);GO:0005794(Golgi apparatus);GO:0005829(cytosol);GO:0005856(cytoskeleton);GO:0005874(microtubule);GO:0006914(autophagy);GO:0006995(cellular response to nit…	04068(FoxO signaling pathway);04136(Autophagy - other);04137(Mitophagy - animal);04140(Autophagy - animal);04371(Apelin signaling pathway);04621(NOD-like receptor signaling pathway);04727(GABAergic synapse);05167(Kaposi sarcoma-associated herpesvirus infection);05167(Kaposi sarcoma-associated herpesvirus infection)	K08341	NA	gamma-aminobutyric acid (GABA) A receptor-associated protein-like 1 [Source:MGI Symbol;Acc:MGI:1914980]	protein_coding	125.855	133.463	113.212	25.7724	36.3009	31.2804	3.99053	1.99658	2.24352e-28	1.27309e-26	up	yes
ENSMUSG00000045538	Ddx28	ENSMUST00000058579	GO:0000166(nucleotide binding);GO:0003676(nucleic acid binding);GO:0003723(RNA binding);GO:0003724(RNA helicase activity);GO:0004386(helicase activity);GO:0005524(ATP binding);GO:0005634(nucleus);GO:0005654(nucleoplasm);GO:0005730(nucleolus);GO:0005739(mitochondrion);GO:0005759(mitochondrial matrix);GO:0005829(cytosol);GO:0016787(hydrolase activity);GO:0019843(rRNA binding);GO:0035770(ribonucleop…	NA	K20096	EC:3.6.4.13	DEAD (Asp-Glu-Ala-Asp) box polypeptide 28 [Source:MGI Symbol;Acc:MGI:1919236]	protein_coding	2.44127	2.07631	2.18738	13.4507	11.1171	11.4295	0.186263	-2.42459	3.30662e-28	1.86787e-26	down	yes
ENSMUSG00000000957	Mmp14	ENSMUST00000089688;ENSMUST00000197874;ENSMUST00000225641;ENSMUST00000198679;ENSMUST00000197947;ENSMUST00000196155;ENSMUST00000226710	GO:0001501(skeletal system development);GO:0001503(ossification);GO:0001525(angiogenesis);GO:0001541(ovarian follicle development);GO:0001666(response to hypoxia);GO:0001935(endothelial cell proliferation);GO:0001958(endochondral ossification);GO:0004175(endopeptidase activity);GO:0004222(metalloendopeptidase activity);GO:0005178(integrin binding);GO:0005615(extracellular space);GO:0005634(nucleu…	04668(TNF signaling pathway);04912(GnRH signaling pathway);04928(Parathyroid hormone synthesis, secretion and action);04928(Parathyroid hormone synthesis, secretion and action)	K07763	EC:3.4.24.80	matrix metallopeptidase 14 (membrane-inserted) [Source:MGI Symbol;Acc:MGI:101900]	protein_coding;nonsense_mediated_decay;retained_intron	9.25293	6.92969	7.89848	68.258	38.7738	43.7502	0.159708	-2.64649	3.83489e-28	2.15652e-26	down	yes
ENSMUSG00000024812	Tjp2	ENSMUST00000233027;ENSMUST00000237550;ENSMUST00000232956;ENSMUST00000236570;ENSMUST00000233658;ENSMUST00000099558;ENSMUST00000237937	GO:0005515(protein binding);GO:0005634(nucleus);GO:0005886(plasma membrane);GO:0005911(cell-cell junction);GO:0005921(gap junction);GO:0005923(bicellular tight junction);GO:0008022(protein C-terminus binding);GO:0009986(cell surface);GO:0010033(response to organic substance);GO:0016020(membrane);GO:0019904(protein domain specific binding);GO:0030054(cell junction);GO:0030674(protein-macromolecule…	04530(Tight junction);04530(Tight junction)	K06098	NA	tight junction protein 2 [Source:MGI Symbol;Acc:MGI:1341872]	protein_coding;processed_transcript	7.25091	8.35265	8.45476	1.51927	2.12975	1.33654	4.8256	2.27071	4.16931e-28	2.33407e-26	up	yes
ENSMUSG00000032475	Nck1	ENSMUST00000112874;ENSMUST00000116522;ENSMUST00000188670;ENSMUST00000186591	GO:0000164(protein phosphatase type 1 complex);GO:0004860(protein kinase inhibitor activity);GO:0005070(SH3/SH2 adaptor activity);GO:0005102(signaling receptor binding);GO:0005515(protein binding);GO:0005634(nucleus);GO:0005737(cytoplasm);GO:0005783(endoplasmic reticulum);GO:0005829(cytosol);GO:0005840(ribosome);GO:0005886(plasma membrane);GO:0005911(cell-cell junction);GO:0006417(regulation of t…	04012(ErbB signaling pathway);04360(Axon guidance);04660(T cell receptor signaling pathway);04660(T cell receptor signaling pathway)	K07365	NA	non-catalytic region of tyrosine kinase adaptor protein 1 [Source:MGI Symbol;Acc:MGI:109601]	protein_coding	4.28235	5.32814	6.63318	20.6816	22.732	22.7163	0.245633	-2.02542	4.88941e-28	2.72497e-26	down	yes
ENSMUSG00000038178	Slc43a2	ENSMUST00000145901;ENSMUST00000169547;ENSMUST00000149727;ENSMUST00000134112;ENSMUST00000143035;ENSMUST00000151891;ENSMUST00000108433;ENSMUST00000127226;ENSMUST00000152775;ENSMUST00000042561;ENSMUST00000155981	GO:0005886(plasma membrane);GO:0015175(neutral amino acid transmembrane transporter activity);GO:0015179(L-amino acid transmembrane transporter activity);GO:0015804(neutral amino acid transport);GO:0015807(L-amino acid transport);GO:0016020(membrane);GO:0016021(integral component of membrane);GO:0022857(transmembrane transporter activity);GO:0051956(negative regulation of amino acid transport);GO…	NA	K08229	NA	solute carrier family 43, member 2 [Source:MGI Symbol;Acc:MGI:2442746]	processed_transcript;protein_coding;retained_intron	45.5626	47.122	47.2501	0.726754	2.97377	0.799056	31.0995	4.95882	4.95134e-28	2.74722e-26	up	yes
ENSMUSG00000039735	Fnbp1l	ENSMUST00000162409;ENSMUST00000239148;ENSMUST00000197259;ENSMUST00000197342;ENSMUST00000162947;ENSMUST00000162884	GO:0005515(protein binding);GO:0005737(cytoplasm);GO:0005829(cytosol);GO:0005856(cytoskeleton);GO:0005886(plasma membrane);GO:0005938(cell cortex);GO:0006897(endocytosis);GO:0006900(vesicle budding from membrane);GO:0006914(autophagy);GO:0008289(lipid binding);GO:0010324(membrane invagination);GO:0016020(membrane);GO:0016050(vesicle organization);GO:0030050(vesicle transport along actin filament)…	NA	K20121	NA	formin binding protein 1-like [Source:MGI Symbol;Acc:MGI:1925642]	protein_coding;retained_intron	10.5336	13.3142	13.3232	44.2873	42.5957	41.0366	0.290581	-1.78299	5.09733e-28	2.81571e-26	down	yes
ENSMUSG00000020205	Phlda1	ENSMUST00000164773;ENSMUST00000186359	GO:0005515(protein binding);GO:0005634(nucleus);GO:0005654(nucleoplasm);GO:0005730(nucleolus);GO:0005737(cytoplasm);GO:0006915(apoptotic process);GO:0031410(cytoplasmic vesicle);GO:0043065(positive regulation of apoptotic process);GO:0045210(FasL biosynthetic process);GO:1901981(phosphatidylinositol phosphate binding);GO:1901981(phosphatidylinositol phosphate binding)	NA	NA	NA	pleckstrin homology like domain, family A, member 1 [Source:MGI Symbol;Acc:MGI:1096880]	protein_coding;processed_transcript	23.1228	18.8935	17.4067	1.19621	2.97453	2.051	9.55088	3.25563	5.84605e-28	3.21507e-26	up	yes
ENSMUSG00000096351	Samd11	ENSMUST00000217934;ENSMUST00000219866;ENSMUST00000179919;ENSMUST00000220030;ENSMUST00000218788;ENSMUST00000219310;ENSMUST00000219393;ENSMUST00000218230;ENSMUST00000220228	GO:0000122(negative regulation of transcription by RNA polymerase II);GO:0003682(chromatin binding);GO:0005515(protein binding);GO:0005634(nucleus);GO:0032093(SAM domain binding);GO:0042393(histone binding);GO:0042731(PH domain binding);GO:0043621(protein self-association);GO:0045892(negative regulation of transcription, DNA-templated);GO:0045892(negative regulation of transcription, DNA-template…	NA	NA	NA	sterile alpha motif domain containing 11 [Source:MGI Symbol;Acc:MGI:2446220]	protein_coding;retained_intron	3.56507	2.48536	2.80267	0.185981	0.240564	0.28994	12.3563	3.62717	7.11987e-28	3.89844e-26	up	yes
ENSMUSG00000009376	Met	ENSMUST00000115443;ENSMUST00000152802;ENSMUST00000080469;ENSMUST00000148903;ENSMUST00000145473;ENSMUST00000115442;ENSMUST00000140070	GO:0000166(nucleotide binding);GO:0001886(endothelial cell morphogenesis);GO:0004672(protein kinase activity);GO:0004713(protein tyrosine kinase activity);GO:0004714(transmembrane receptor protein tyrosine kinase activity);GO:0005515(protein binding);GO:0005524(ATP binding);GO:0006468(protein phosphorylation);GO:0007169(transmembrane receptor protein tyrosine kinase signaling pathway);GO:0009925(…	01521(EGFR tyrosine kinase inhibitor resistance);04010(MAPK signaling pathway);04014(Ras signaling pathway);04015(Rap1 signaling pathway);04151(PI3K-Akt signaling pathway);04360(Axon guidance);04510(Focal adhesion);04520(Adherens junction);05100(Bacterial invasion of epithelial cells);05144(Malaria);05200(Pathways in cancer);05202(Transcriptional misregulation in cancer);05205(Proteoglycans in ca…	K05099	EC:2.7.10.1	met proto-oncogene [Source:MGI Symbol;Acc:MGI:96969]	protein_coding;retained_intron	19.9043	17.2604	13.927	2.69601	4.08715	2.58459	5.45401	2.44732	7.21894e-28	3.93542e-26	up	yes
ENSMUSG00000027540	Ptpn1	ENSMUST00000126839;ENSMUST00000029053;ENSMUST00000151705;ENSMUST00000144249;ENSMUST00000124039;ENSMUST00000142717;ENSMUST00000147210	GO:0004721(phosphoprotein phosphatase activity);GO:0004725(protein tyrosine phosphatase activity);GO:0005158(insulin receptor binding);GO:0005737(cytoplasm);GO:0005759(mitochondrial matrix);GO:0005769(early endosome);GO:0005783(endoplasmic reticulum);GO:0005789(endoplasmic reticulum membrane);GO:0005829(cytosol);GO:0005886(plasma membrane);GO:0006470(protein dephosphorylation);GO:0007257(activati…	04520(Adherens junction);04910(Insulin signaling pathway);04931(Insulin resistance);04931(Insulin resistance)	K05696	EC:3.1.3.48	protein tyrosine phosphatase, non-receptor type 1 [Source:MGI Symbol;Acc:MGI:97805]	processed_transcript;protein_coding	66.7301	68.2053	69.0509	19.9274	14.7379	17.6845	3.8966	1.96221	7.6286e-28	4.14067e-26	up	yes
ENSMUSG00000029385	Ccng2	ENSMUST00000121127;ENSMUST00000031331;ENSMUST00000130183;ENSMUST00000149329;ENSMUST00000153260;ENSMUST00000152097	GO:0000079(regulation of cyclin-dependent protein serine/threonine kinase activity);GO:0000307(cyclin-dependent protein kinase holoenzyme complex);GO:0005634(nucleus);GO:0005737(cytoplasm);GO:0005829(cytosol);GO:0007049(cell cycle);GO:0016538(cyclin-dependent protein serine/threonine kinase regulator activity);GO:0044772(mitotic cell cycle phase transition);GO:0051301(cell division);GO:0051726(re…	04068(FoxO signaling pathway);04115(p53 signaling pathway);04115(p53 signaling pathway)	K10146	NA	cyclin G2 [Source:MGI Symbol;Acc:MGI:1095734]	protein_coding;retained_intron;processed_transcript	3.87934	5.1882	5.72965	18.4303	18.0327	19.5404	0.264219	-1.92019	1.39903e-27	7.56081e-26	down	yes
ENSMUSG00000048779	P2ry6	ENSMUST00000060174;ENSMUST00000208653;ENSMUST00000209196	GO:0001621(G protein-coupled ADP receptor activity);GO:0004930(G protein-coupled receptor activity);GO:0005886(plasma membrane);GO:0006909(phagocytosis);GO:0007165(signal transduction);GO:0007186(G protein-coupled receptor signaling pathway);GO:0014911(positive regulation of smooth muscle cell migration);GO:0016020(membrane);GO:0016021(integral component of membrane);GO:0016323(basolateral plasma…	04080(Neuroactive ligand-receptor interaction);04080(Neuroactive ligand-receptor interaction)	K04272	NA	pyrimidinergic receptor P2Y, G-protein coupled, 6 [Source:MGI Symbol;Acc:MGI:2673874]	protein_coding;retained_intron;processed_transcript	4.7325	3.09	4.35655	32.1005	20.6353	23.0736	0.160653	-2.63798	1.52259e-27	8.17487e-26	down	yes
ENSMUSG00000023913	Pla2g7	ENSMUST00000165706;ENSMUST00000024706;ENSMUST00000167214;ENSMUST00000167418;ENSMUST00000169694;ENSMUST00000163489	GO:0003847(1-alkyl-2-acetylglycerophosphocholine esterase activity);GO:0005543(phospholipid binding);GO:0005576(extracellular region);GO:0005615(extracellular space);GO:0005737(cytoplasm);GO:0006629(lipid metabolic process);GO:0006954(inflammatory response);GO:0009395(phospholipid catabolic process);GO:0016042(lipid catabolic process);GO:0016787(hydrolase activity);GO:0034362(low-density lipoprot…	00565(Ether lipid metabolism);00565(Ether lipid metabolism)	K01062	EC:3.1.1.47	phospholipase A2, group VII (platelet-activating factor acetylhydrolase, plasma) [Source:MGI Symbol;Acc:MGI:1351327]	processed_transcript;protein_coding;retained_intron	71.0286	60.9828	53.8285	14.4811	15.0011	10.5818	4.63858	2.21368	1.52575e-27	8.17487e-26	up	yes
ENSMUSG00000054932	Afp	ENSMUST00000042755;ENSMUST00000202209;ENSMUST00000200728;ENSMUST00000200693;ENSMUST00000201061	GO:0001542(ovulation from ovarian follicle);GO:0005504(fatty acid binding);GO:0005576(extracellular region);GO:0005615(extracellular space);GO:0005737(cytoplasm);GO:0008270(zinc ion binding);GO:0019953(sexual reproduction);GO:0042448(progesterone metabolic process);GO:0046872(metal ion binding);GO:0060395(SMAD protein signal transduction);GO:0060395(SMAD protein signal transduction)	04390(Hippo signaling pathway);04390(Hippo signaling pathway)	K16144	NA	alpha fetoprotein [Source:MGI Symbol;Acc:MGI:87951]	protein_coding;retained_intron	4.72359	8.93663	6.52952	0.258955	0.728998	0.455568	13.9865	3.80596	1.77732e-27	9.4821e-26	up	yes
ENSMUSG00000003849	Nqo1	ENSMUST00000003947	GO:0003955(NAD(P)H dehydrogenase (quinone) activity);GO:0004784(superoxide dismutase activity);GO:0005737(cytoplasm);GO:0005829(cytosol);GO:0006116(NADH oxidation);GO:0006801(superoxide metabolic process);GO:0006979(response to oxidative stress);GO:0007568(aging);GO:0007584(response to nutrient);GO:0009410(response to xenobiotic stimulus);GO:0014070(response to organic cyclic compound);GO:0014075…	00130(Ubiquinone and other terpenoid-quinone biosynthesis);05200(Pathways in cancer);05225(Hepatocellular carcinoma);05418(Fluid shear stress and atherosclerosis)	K00355	EC:1.6.5.2	NAD(P)H dehydrogenase, quinone 1 [Source:MGI Symbol;Acc:MGI:103187]	protein_coding	37.641	72.0473	66.8375	4.24009	9.43702	6.66504	8.67784	3.11734	1.83597e-27	9.75331e-26	up	yes
ENSMUSG00000054855	Rnd1	ENSMUST00000003451;ENSMUST00000120997;ENSMUST00000109149	GO:0000166(nucleotide binding);GO:0003924(GTPase activity);GO:0005102(signaling receptor binding);GO:0005525(GTP binding);GO:0005737(cytoplasm);GO:0005829(cytosol);GO:0005856(cytoskeleton);GO:0005886(plasma membrane);GO:0005912(adherens junction);GO:0005938(cell cortex);GO:0007015(actin filament organization);GO:0007162(negative regulation of cell adhesion);GO:0007264(small GTPase mediated signal…	04360(Axon guidance);04360(Axon guidance)	K07531	NA	Rho family GTPase 1 [Source:MGI Symbol;Acc:MGI:2444878]	protein_coding	0.583458	0.698069	0.680643	19.2862	7.31228	7.11245	0.0582056	-4.1027	1.91346e-27	1.01219e-25	down	yes
ENSMUSG00000033792	Atp7a	ENSMUST00000113557;ENSMUST00000055941;ENSMUST00000133875;ENSMUST00000134363	GO:0000166(nucleotide binding);GO:0001568(blood vessel development);GO:0001701(in utero embryonic development);GO:0001836(release of cytochrome c from mitochondria);GO:0001889(liver development);GO:0001974(blood vessel remodeling);GO:0002082(regulation of oxidative phosphorylation);GO:0005375(copper ion transmembrane transporter activity);GO:0005507(copper ion binding);GO:0005515(protein binding)…	01524(Platinum drug resistance);04978(Mineral absorption);04978(Mineral absorption)	K17686	EC:7.2.2.8	ATPase, Cu++ transporting, alpha polypeptide [Source:MGI Symbol;Acc:MGI:99400]	protein_coding;retained_intron;processed_transcript	13.3606	14.271	13.7632	2.7164	3.86437	3.87718	3.95822	1.98485	2.16689e-27	1.14141e-25	up	yes
ENSMUSG00000022876	Samsn1	ENSMUST00000139691;ENSMUST00000114239;ENSMUST00000226794;ENSMUST00000150248;ENSMUST00000114240;ENSMUST00000227215;ENSMUST00000228147	GO:0001726(ruffle);GO:0001784(phosphotyrosine residue binding);GO:0002820(negative regulation of adaptive immune response);GO:0005515(protein binding);GO:0005634(nucleus);GO:0005737(cytoplasm);GO:0005829(cytosol);GO:0042995(cell projection);GO:0050732(negative regulation of peptidyl-tyrosine phosphorylation);GO:0050869(negative regulation of B cell activation);GO:0050869(negative regulation of B …	NA	NA	NA	SAM domain, SH3 domain and nuclear localization signals, 1 [Source:MGI Symbol;Acc:MGI:1914992]	retained_intron;protein_coding;processed_transcript	1.61315	2.16134	2.55991	10.5315	8.72208	10.065	0.216054	-2.21053	2.23095e-27	1.17022e-25	down	yes
ENSMUSG00000069089	Cdk7	ENSMUST00000225056;ENSMUST00000225578;ENSMUST00000225946;ENSMUST00000091299;ENSMUST00000225990	GO:0000166(nucleotide binding);GO:0000439(transcription factor TFIIH core complex);GO:0004672(protein kinase activity);GO:0004674(protein serine/threonine kinase activity);GO:0004693(cyclin-dependent protein serine/threonine kinase activity);GO:0005515(protein binding);GO:0005524(ATP binding);GO:0005634(nucleus);GO:0005675(transcription factor TFIIH holo complex);GO:0005737(cytoplasm);GO:0005829(…	03022(Basal transcription factors);03420(Nucleotide excision repair);04110(Cell cycle);04110(Cell cycle)	K02202	2.7.11.23;EC:2.7.11.22	cyclin-dependent kinase 7 [Source:MGI Symbol;Acc:MGI:102956]	processed_transcript;retained_intron;protein_coding	12.6329	12.7275	13.2777	3.5339	3.51223	2.97526	3.85556	1.94694	2.24461e-27	1.17245e-25	up	yes
ENSMUSG00000062232	Rapgef2	ENSMUST00000195708;ENSMUST00000124647;ENSMUST00000136126;ENSMUST00000118340;ENSMUST00000118100;ENSMUST00000152275	GO:0001568(blood vessel development);GO:0001764(neuron migration);GO:0005085(guanyl-nucleotide exchange factor activity);GO:0005088(Ras guanyl-nucleotide exchange factor activity);GO:0005096(GTPase activator activity);GO:0005515(protein binding);GO:0005737(cytoplasm);GO:0005768(endosome);GO:0005770(late endosome);GO:0005829(cytosol);GO:0005886(plasma membrane);GO:0005911(cell-cell junction);GO:00…	04010(MAPK signaling pathway);04015(Rap1 signaling pathway);04530(Tight junction);04530(Tight junction)	K08018	NA	Rap guanine nucleotide exchange factor (GEF) 2 [Source:MGI Symbol;Acc:MGI:2659071]	protein_coding;processed_transcript;retained_intron	2.39546	3.16015	4.16991	14.0468	14.1065	16.7866	0.216412	-2.20815	2.62516e-27	1.36552e-25	down	yes
ENSMUSG00000087502	Gm16091	ENSMUST00000156664	NA	NA	NA	NA	predicted gene 16091 [Source:MGI Symbol;Acc:MGI:3802007]	processed_transcript	24.9985	27.6097	27.0259	3.51372	5.81984	3.80345	6.06181	2.59975	3.57522e-27	1.85199e-25	up	yes
ENSMUSG00000032849	Abcc4	ENSMUST00000036554;ENSMUST00000166646;ENSMUST00000228848;ENSMUST00000228691;ENSMUST00000226703;ENSMUST00000227480	GO:0000166(nucleotide binding);GO:0005524(ATP binding);GO:0005886(plasma membrane);GO:0006855(drug transmembrane transport);GO:0010033(response to organic substance);GO:0010243(response to organonitrogen compound);GO:0014070(response to organic cyclic compound);GO:0015132(prostaglandin transmembrane transporter activity);GO:0015562(efflux transmembrane transporter activity);GO:0016020(membrane);G…	01523(Antifolate resistance);02010(ABC transporters);04024(cAMP signaling pathway);04976(Bile secretion);04976(Bile secretion)	K05673	NA	ATP-binding cassette, sub-family C (CFTR/MRP), member 4 [Source:MGI Symbol;Acc:MGI:2443111]	protein_coding;processed_transcript;retained_intron	25.9494	31.9288	30.7568	8.29014	9.04552	8.8665	3.38273	1.75819	5.10516e-27	2.63359e-25	up	yes
ENSMUSG00000015947	Fcgr1	ENSMUST00000029748;ENSMUST00000200420	GO:0001788(antibody-dependent cellular cytotoxicity);GO:0001798(positive regulation of type IIa hypersensitivity);GO:0001805(positive regulation of type III hypersensitivity);GO:0002376(immune system process);GO:0004888(transmembrane signaling receptor activity);GO:0005886(plasma membrane);GO:0005887(integral component of plasma membrane);GO:0006898(receptor-mediated endocytosis);GO:0006910(phago…	04145(Phagosome);04380(Osteoclast differentiation);04640(Hematopoietic cell lineage);04666(Fc gamma R-mediated phagocytosis);05140(Leishmaniasis);05150(Staphylococcus aureus infection);05152(Tuberculosis);05202(Transcriptional misregulation in cancer);05221(Acute myeloid leukemia);05322(Systemic lupus erythematosus);05322(Systemic lupus erythematosus)	K06498	NA	Fc receptor, IgG, high affinity I [Source:MGI Symbol;Acc:MGI:95498]	protein_coding;nonsense_mediated_decay	13.6093	10.2878	16.6711	138.912	69.1026	96.4368	0.13325	-2.90779	6.23607e-27	3.20375e-25	down	yes
ENSMUSG00000024423	Impact	ENSMUST00000025290;ENSMUST00000234488;ENSMUST00000234793;ENSMUST00000234409;ENSMUST00000235053;ENSMUST00000235079;ENSMUST00000234035;ENSMUST00000234369;ENSMUST00000234763	GO:0000122(negative regulation of transcription by RNA polymerase II);GO:0001933(negative regulation of protein phosphorylation);GO:0003779(actin binding);GO:0004860(protein kinase inhibitor activity);GO:0005515(protein binding);GO:0005737(cytoplasm);GO:0005844(polysome);GO:0006417(regulation of translation);GO:0006446(regulation of translational initiation);GO:0006469(negative regulation of prot…	NA	NA	NA	impact, RWD domain protein [Source:MGI Symbol;Acc:MGI:1098233]	protein_coding;retained_intron;processed_transcript;nonsense_mediated_decay	25.7343	25.1413	20.3849	3.62372	6.2438	4.42989	4.98416	2.31735	6.69889e-27	3.42741e-25	up	yes
ENSMUSG00000026637	Traf5	ENSMUST00000193355;ENSMUST00000085573;ENSMUST00000192628;ENSMUST00000194408;ENSMUST00000195815	GO:0005164(tumor necrosis factor receptor binding);GO:0005515(protein binding);GO:0005737(cytoplasm);GO:0005813(centrosome);GO:0005829(cytosol);GO:0006915(apoptotic process);GO:0007165(signal transduction);GO:0008270(zinc ion binding);GO:0031625(ubiquitin protein ligase binding);GO:0031996(thioesterase binding);GO:0042802(identical protein binding);GO:0042981(regulation of apoptotic process);GO:0…	04064(NF-kappa B signaling pathway);04217(Necroptosis);04621(NOD-like receptor signaling pathway);04657(IL-17 signaling pathway);04668(TNF signaling pathway);05163(Human cytomegalovirus infection);05168(Herpes simplex virus 1 infection);05169(Epstein-Barr virus infection);05170(Human immunodeficiency virus 1 infection);05200(Pathways in cancer);05203(Viral carcinogenesis);05222(Small cell lung ca…	K09849	NA	TNF receptor-associated factor 5 [Source:MGI Symbol;Acc:MGI:107548]	retained_intron;protein_coding	13.8004	10.3591	12.5708	2.73039	2.97035	2.86517	4.28796	2.10029	8.50954e-27	4.33605e-25	up	yes
ENSMUSG00000007817	Zmiz1	ENSMUST00000162645;ENSMUST00000159766;ENSMUST00000007961;ENSMUST00000162546;ENSMUST00000160680;ENSMUST00000161766;ENSMUST00000160190;ENSMUST00000160229	GO:0001570(vasculogenesis);GO:0001701(in utero embryonic development);GO:0003007(heart morphogenesis);GO:0003713(transcription coactivator activity);GO:0005515(protein binding);GO:0005634(nucleus);GO:0005654(nucleoplasm);GO:0005737(cytoplasm);GO:0007179(transforming growth factor beta receptor signaling pathway);GO:0007296(vitellogenesis);GO:0007569(cell aging);GO:0008270(zinc ion binding);GO:002…	NA	K22403	NA	zinc finger, MIZ-type containing 1 [Source:MGI Symbol;Acc:MGI:3040693]	protein_coding;retained_intron;processed_transcript	24.0887	21.597	22.7015	6.17919	7.24936	6.06053	3.509	1.81106	1.00116e-26	5.0807e-25	up	yes
ENSMUSG00000046245	Pilra	ENSMUST00000058897;ENSMUST00000110980;ENSMUST00000130460;ENSMUST00000199028;ENSMUST00000197586	GO:0005515(protein binding);GO:0007165(signal transduction);GO:0016020(membrane);GO:0016021(integral component of membrane);GO:0042288(MHC class I protein binding);GO:0042288(MHC class I protein binding)	05168(Herpes simplex virus 1 infection);05168(Herpes simplex virus 1 infection)	K15411	NA	paired immunoglobin-like type 2 receptor alpha [Source:MGI Symbol;Acc:MGI:2450529]	protein_coding;retained_intron	1.15381	2.23057	2.9351	14.0375	17.8239	23.3445	0.114471	-3.12694	1.21036e-26	6.11746e-25	down	yes
ENSMUSG00000005803	Sqor	ENSMUST00000176999;ENSMUST00000005953;ENSMUST00000124460;ENSMUST00000176343;ENSMUST00000126403;ENSMUST00000110506;ENSMUST00000147310;ENSMUST00000147475;ENSMUST00000141698	GO:0005739(mitochondrion);GO:0005743(mitochondrial inner membrane);GO:0016491(oxidoreductase activity);GO:0048038(quinone binding);GO:0055114(oxidation-reduction process);GO:0070221(sulfide oxidation, using sulfide:quinone oxidoreductase);GO:0070224(sulfide:quinone oxidoreductase activity);GO:0070813(hydrogen sulfide metabolic process);GO:0071949(FAD binding);GO:0071949(FAD binding)	00920(Sulfur metabolism);00920(Sulfur metabolism)	K22470	EC:1.8.5.8	sulfide quinone oxidoreductase [Source:MGI Symbol;Acc:MGI:1929899]	retained_intron;protein_coding;nonsense_mediated_decay;processed_transcript	21.4014	26.9497	24.496	6.41374	7.12117	7.54671	3.45548	1.78889	1.22848e-26	6.18401e-25	up	yes
ENSMUSG00000109864	Eid3	ENSMUST00000211623	GO:0000781(chromosome, telomeric region);GO:0005634(nucleus);GO:0005654(nucleoplasm);GO:0005694(chromosome);GO:0005730(nucleolus);GO:0005737(cytoplasm);GO:0006281(DNA repair);GO:0006310(DNA recombination);GO:0006974(cellular response to DNA damage stimulus);GO:0030915(Smc5-Smc6 complex);GO:2001022(positive regulation of response to DNA damage stimulus)	NA	K22826	NA	EP300 interacting inhibitor of differentiation 3 [Source:MGI Symbol;Acc:MGI:1913591]	protein_coding	27.0063	25.4133	27.6448	3.77885	6.28339	3.78512	5.78192	2.53155	1.29814e-26	6.50842e-25	up	yes
ENSMUSG00000026480	Ncf2	ENSMUST00000027754;ENSMUST00000187235;ENSMUST00000187641;ENSMUST00000186568;ENSMUST00000189135;ENSMUST00000190323	GO:0001669(acrosomal vesicle);GO:0005515(protein binding);GO:0005730(nucleolus);GO:0005737(cytoplasm);GO:0005829(cytosol);GO:0006742(NADP catabolic process);GO:0006801(superoxide metabolic process);GO:0006909(phagocytosis);GO:0008022(protein C-terminus binding);GO:0009749(response to glucose);GO:0014070(response to organic cyclic compound);GO:0016020(membrane);GO:0016175(superoxide-generating NAD…	04145(Phagosome);04380(Osteoclast differentiation);04670(Leukocyte transendothelial migration);05140(Leishmaniasis);05418(Fluid shear stress and atherosclerosis);05418(Fluid shear stress and atherosclerosis)	K08010	NA	neutrophil cytosolic factor 2 [Source:MGI Symbol;Acc:MGI:97284]	protein_coding;retained_intron	51.8983	60.5372	61.0387	16.9081	18.9712	16.661	3.30174	1.72323	1.51349e-26	7.55775e-25	up	yes
ENSMUSG00000038855	Itpkb	ENSMUST00000070181;ENSMUST00000195043	GO:0000165(MAPK cascade);GO:0000166(nucleotide binding);GO:0000828(inositol hexakisphosphate kinase activity);GO:0001932(regulation of protein phosphorylation);GO:0002262(myeloid cell homeostasis);GO:0005524(ATP binding);GO:0005634(nucleus);GO:0005737(cytoplasm);GO:0005829(cytosol);GO:0007166(cell surface receptor signaling pathway);GO:0008440(inositol-1,4,5-trisphosphate 3-kinase activity);GO:00…	00562(Inositol phosphate metabolism);04020(Calcium signaling pathway);04070(Phosphatidylinositol signaling system);04070(Phosphatidylinositol signaling system)	K00911	EC:2.7.1.127	inositol 1,4,5-trisphosphate 3-kinase B [Source:MGI Symbol;Acc:MGI:109235]	protein_coding;retained_intron	1.54523	0.914297	1.51124	12.925	7.09951	9.79848	0.133145	-2.90893	1.67793e-26	8.34552e-25	down	yes
ENSMUSG00000005514	Por	ENSMUST00000005651;ENSMUST00000122113;ENSMUST00000147515;ENSMUST00000132084;ENSMUST00000149684;ENSMUST00000153500;ENSMUST00000153515;ENSMUST00000127096;ENSMUST00000150058	GO:0003420(regulation of growth plate cartilage chondrocyte proliferation);GO:0003958(NADPH-hemoprotein reductase activity);GO:0004128(cytochrome-b5 reductase activity, acting on NAD(P)H);GO:0005737(cytoplasm);GO:0005739(mitochondrion);GO:0005783(endoplasmic reticulum);GO:0005789(endoplasmic reticulum membrane);GO:0005829(cytosol);GO:0007584(response to nutrient);GO:0008941(nitric oxide dioxygena…	NA	K00327	EC:1.6.2.4	P450 (cytochrome) oxidoreductase [Source:MGI Symbol;Acc:MGI:97744]	protein_coding;retained_intron;processed_transcript	80.5313	64.3884	58.9702	17.8083	13.7944	13.9668	4.47426	2.16165	1.95217e-26	9.67101e-25	up	yes
ENSMUSG00000044350	Lacc1	ENSMUST00000139809;ENSMUST00000062789;ENSMUST00000142300	GO:0002221(pattern recognition receptor signaling pathway);GO:0002367(cytokine production involved in immune response);GO:0002376(immune system process);GO:0004000(adenosine deaminase activity);GO:0004731(purine-nucleoside phosphorylase activity);GO:0005507(copper ion binding);GO:0005634(nucleus);GO:0005737(cytoplasm);GO:0005777(peroxisome);GO:0005783(endoplasmic reticulum);GO:0006954(inflammator…	NA	K05810	EC:1.10.3.-	laccase domain containing 1 [Source:MGI Symbol;Acc:MGI:2445077]	retained_intron;protein_coding	32.0564	33.9409	38.136	114.91	108.339	123.914	0.299956	-1.73718	2.02695e-26	1.00017e-24	down	yes
ENSMUSG00000047281	Sfn	ENSMUST00000057311	GO:0000079(regulation of cyclin-dependent protein serine/threonine kinase activity);GO:0001836(release of cytochrome c from mitochondria);GO:0003334(keratinocyte development);GO:0005515(protein binding);GO:0005576(extracellular region);GO:0005634(nucleus);GO:0005737(cytoplasm);GO:0005829(cytosol);GO:0008630(intrinsic apoptotic signaling pathway in response to DNA damage);GO:0010482(regulation of …	04110(Cell cycle);04115(p53 signaling pathway);04960(Aldosterone-regulated sodium reabsorption)	K06644	NA	stratifin [Source:MGI Symbol;Acc:MGI:1891831]	protein_coding	14.6253	16.162	15.9885	3.04224	3.66155	3.27871	4.68578	2.22829	2.26254e-26	1.11203e-24	up	yes
ENSMUSG00000009569	Mrtfb	ENSMUST00000009713;ENSMUST00000149359;ENSMUST00000115809;ENSMUST00000056715	GO:0003713(transcription coactivator activity);GO:0045844(positive regulation of striated muscle tissue development);GO:0045944(positive regulation of transcription by RNA polymerase II);GO:0045944(positive regulation of transcription by RNA polymerase II)	NA	K22525	NA	myocardin related transcription factor B [Source:MGI Symbol;Acc:MGI:3050795]	protein_coding	7.60086	7.22725	6.96946	1.09391	1.83791	1.6947	4.71144	2.23617	3.9903e-26	1.95353e-24	up	yes
ENSMUSG00000037428	Vgf	ENSMUST00000041543;ENSMUST00000190827;ENSMUST00000186451;ENSMUST00000187382	GO:0001541(ovarian follicle development);GO:0002021(response to dietary excess);GO:0005179(hormone activity);GO:0005184(neuropeptide hormone activity);GO:0005576(extracellular region);GO:0005615(extracellular space);GO:0005794(Golgi apparatus);GO:0006091(generation of precursor metabolites and energy);GO:0007165(signal transduction);GO:0008083(growth factor activity);GO:0009409(response to cold);…	NA	NA	NA	VGF nerve growth factor inducible [Source:MGI Symbol;Acc:MGI:1343180]	protein_coding	0.0585131	0.0457453	0.0665366	1.91419	1.22606	1.42474	0.0374141	-4.74028	5.49121e-26	2.67783e-24	down	yes
ENSMUSG00000081219	Bambi-ps1	ENSMUST00000121525	NA	NA	NA	NA	BMP and activin membrane-bound inhibitor, pseudogene (Xenopus laevis) [Source:MGI Symbol;Acc:MGI:1932402]	processed_pseudogene	14.6616	16.0758	15.283	92.1549	57.6442	77.9435	0.202072	-2.30706	5.84092e-26	2.83728e-24	down	yes
ENSMUSG00000023106	Denr	ENSMUST00000166233;ENSMUST00000023869;ENSMUST00000198321;ENSMUST00000168899;ENSMUST00000171639	GO:0001731(formation of translation preinitiation complex);GO:0002188(translation reinitiation);GO:0003729(mRNA binding);GO:0003743(translation initiation factor activity);GO:0006412(translation);GO:0006413(translational initiation);GO:0032790(ribosome disassembly);GO:0075522(IRES-dependent viral translational initiation);GO:0075522(IRES-dependent viral translational initiation)	NA	NA	NA	density-regulated protein [Source:MGI Symbol;Acc:MGI:1915434]	protein_coding;retained_intron;processed_transcript	11.9711	15.2276	16.0018	44.4647	55.3077	49.1809	0.290027	-1.78574	6.512e-26	3.151e-24	down	yes
ENSMUSG00000001348	Acp5	ENSMUST00000115315;ENSMUST00000217643;ENSMUST00000213815;ENSMUST00000069330;ENSMUST00000165735;ENSMUST00000216684	GO:0001503(ossification);GO:0003993(acid phosphatase activity);GO:0005764(lysosome);GO:0008198(ferrous iron binding);GO:0008199(ferric iron binding);GO:0016311(dephosphorylation);GO:0016787(hydrolase activity);GO:0032496(response to lipopolysaccharide);GO:0032691(negative regulation of interleukin-1 beta production);GO:0032695(negative regulation of interleukin-12 production);GO:0032720(negative …	00740(Riboflavin metabolism);04142(Lysosome);04380(Osteoclast differentiation);05323(Rheumatoid arthritis);05323(Rheumatoid arthritis)	NA	NA	acid phosphatase 5, tartrate resistant [Source:MGI Symbol;Acc:MGI:87883]	protein_coding;processed_transcript	3.67223	1.97465	2.77749	19.16	17.4102	18.3935	0.153272	-2.70584	8.03852e-26	3.87463e-24	down	yes
ENSMUSG00000041324	Inhba	ENSMUST00000042603;ENSMUST00000164993	GO:0000082(G1/S transition of mitotic cell cycle);GO:0001541(ovarian follicle development);GO:0001707(mesoderm formation);GO:0001942(hair follicle development);GO:0002244(hematopoietic progenitor cell differentiation);GO:0005102(signaling receptor binding);GO:0005125(cytokine activity);GO:0005179(hormone activity);GO:0005576(extracellular region);GO:0005615(extracellular space);GO:0006357(regulat…	04060(Cytokine-cytokine receptor interaction);04350(TGF-beta signaling pathway);04550(Signaling pathways regulating pluripotency of stem cells);04550(Signaling pathways regulating pluripotency of stem cells)	K04667	NA	inhibin beta-A [Source:MGI Symbol;Acc:MGI:96570]	protein_coding	2.06394	0.944182	0.86862	13.328	12.1462	16.1996	0.0930258	-3.42622	8.77986e-26	4.21569e-24	down	yes
ENSMUSG00000011008	Mcoln2	ENSMUST00000011152;ENSMUST00000169533;ENSMUST00000169984;ENSMUST00000170972;ENSMUST00000098524	GO:0002250(adaptive immune response);GO:0002376(immune system process);GO:0005261(cation channel activity);GO:0005262(calcium channel activity);GO:0005764(lysosome);GO:0005768(endosome);GO:0006811(ion transport);GO:0006816(calcium ion transport);GO:0015031(protein transport);GO:0016020(membrane);GO:0016021(integral component of membrane);GO:0032722(positive regulation of chemokine production);GO:…	NA	K04993	NA	mucolipin 2 [Source:MGI Symbol;Acc:MGI:1915529]	protein_coding;retained_intron	177.966	158.99	146.148	48.0212	36.9008	37.8361	3.93541	1.97652	8.99464e-26	4.30226e-24	up	yes
ENSMUSG00000028378	Ptgr1	ENSMUST00000030069	GO:0005737(cytoplasm);GO:0006693(prostaglandin metabolic process);GO:0016491(oxidoreductase activity);GO:0032440(2-alkenal reductase [NAD(P)+] activity);GO:0036132(13-prostaglandin reductase activity);GO:0047522(15-oxoprostaglandin 13-oxidase activity);GO:0055114(oxidation-reduction process);GO:0097327(response to antineoplastic agent)	NA	K13948	1.3.1.48;EC:1.3.1.74	prostaglandin reductase 1 [Source:MGI Symbol;Acc:MGI:1914353]	protein_coding	47.816	43.7073	42.1537	12.7186	12.8226	13.2241	3.44837	1.78591	1.17281e-25	5.58833e-24	up	yes
ENSMUSG00000041921	Metap1d	ENSMUST00000123858;ENSMUST00000139045;ENSMUST00000124875;ENSMUST00000148164;ENSMUST00000037210;ENSMUST00000138873	GO:0004177(aminopeptidase activity);GO:0005739(mitochondrion);GO:0006508(proteolysis);GO:0008233(peptidase activity);GO:0008235(metalloexopeptidase activity);GO:0016787(hydrolase activity);GO:0046872(metal ion binding);GO:0070006(metalloaminopeptidase activity);GO:0070084(protein initiator methionine removal);GO:0070084(protein initiator methionine removal)	NA	NA	NA	methionyl aminopeptidase type 1D (mitochondrial) [Source:MGI Symbol;Acc:MGI:1913809]	processed_transcript;protein_coding	6.62015	7.96047	7.87415	1.67082	1.99528	1.71309	4.17438	2.06156	1.28283e-25	6.08931e-24	up	yes
ENSMUSG00000026358	Rgs1	ENSMUST00000169409;ENSMUST00000189061;ENSMUST00000170870;ENSMUST00000167812;ENSMUST00000172388;ENSMUST00000167317;ENSMUST00000189916;ENSMUST00000169042;ENSMUST00000185714	GO:0001965(G-protein alpha-subunit binding);GO:0005096(GTPase activator activity);GO:0005737(cytoplasm);GO:0005829(cytosol);GO:0005886(plasma membrane);GO:0007165(signal transduction);GO:0007186(G protein-coupled receptor signaling pathway);GO:0008277(regulation of G protein-coupled receptor signaling pathway);GO:0009617(response to bacterium);GO:0009968(negative regulation of signal transduction…	NA	K16449	NA	regulator of G-protein signaling 1 [Source:MGI Symbol;Acc:MGI:1354694]	nonsense_mediated_decay;protein_coding;retained_intron	18.4432	16.7404	20.6286	57.9983	87.2321	85.9969	0.241373	-2.05066	2.00413e-25	9.4771e-24	down	yes
ENSMUSG00000045672	Col27a1	ENSMUST00000036300;ENSMUST00000184067;ENSMUST00000183913;ENSMUST00000125504;ENSMUST00000149856;ENSMUST00000148751;ENSMUST00000151992	GO:0003431(growth plate cartilage chondrocyte development);GO:0005201(extracellular matrix structural constituent);GO:0005576(extracellular region);GO:0005581(collagen trimer);GO:0005583(fibrillar collagen trimer);GO:0005615(extracellular space);GO:0030020(extracellular matrix structural constituent conferring tensile strength);GO:0030198(extracellular matrix organization);GO:0031012(extracellula…	04974(Protein digestion and absorption);04974(Protein digestion and absorption)	K19721	NA	collagen, type XXVII, alpha 1 [Source:MGI Symbol;Acc:MGI:2672118]	protein_coding;nonsense_mediated_decay;retained_intron;processed_transcript	1.11096	1.2409	1.49937	4.94446	6.01041	4.31905	0.252144	-1.98768	3.13648e-25	1.47758e-23	down	yes
ENSMUSG00000033213	AA467197	ENSMUST00000110512;ENSMUST00000047498;ENSMUST00000175727;ENSMUST00000142767	GO:0004129(cytochrome-c oxidase activity);GO:0005634(nucleus);GO:0005739(mitochondrion);GO:0005751(mitochondrial respiratory chain complex IV);GO:0009617(response to bacterium);GO:0016020(membrane);GO:0016021(integral component of membrane);GO:0022900(electron transport chain);GO:1902600(proton transmembrane transport);GO:1902600(proton transmembrane transport)	NA	NA	NA	expressed sequence AA467197 [Source:MGI Symbol;Acc:MGI:3034182]	protein_coding;processed_transcript	71.6791	78.5407	82.1902	245.961	231.615	270.473	0.310689	-1.68646	3.20426e-25	1.50383e-23	down	yes
ENSMUSG00000090231	Cfb	ENSMUST00000153400;ENSMUST00000154526;ENSMUST00000025229;ENSMUST00000133127;ENSMUST00000176203;ENSMUST00000128767;ENSMUST00000141295;ENSMUST00000176332	GO:0002376(immune system process);GO:0004252(serine-type endopeptidase activity);GO:0005576(extracellular region);GO:0005615(extracellular space);GO:0006508(proteolysis);GO:0006956(complement activation);GO:0006957(complement activation, alternative pathway);GO:0008233(peptidase activity);GO:0008236(serine-type peptidase activity);GO:0008283(cell population proliferation);GO:0016787(hydrolase act…	04610(Complement and coagulation cascades);05150(Staphylococcus aureus infection);05150(Staphylococcus aureus infection)	K01335	EC:3.4.21.47	complement factor B [Source:MGI Symbol;Acc:MGI:105975]	protein_coding;nonsense_mediated_decay	8.89569	8.6306	14.9955	68.3936	48.1498	70.8529	0.173545	-2.52661	3.43272e-25	1.60502e-23	down	yes
ENSMUSG00000063160	Numbl	ENSMUST00000149805;ENSMUST00000134215;ENSMUST00000079258;ENSMUST00000144010;ENSMUST00000132897	GO:0005515(protein binding);GO:0005737(cytoplasm);GO:0007275(multicellular organism development);GO:0007399(nervous system development);GO:0007405(neuroblast proliferation);GO:0007409(axonogenesis);GO:0019221(cytokine-mediated signaling pathway);GO:0019538(protein metabolic process);GO:0021670(lateral ventricle development);GO:0021849(neuroblast division in subventricular zone);GO:0030900(forebra…	04330(Notch signaling pathway);04330(Notch signaling pathway)	K06057	NA	numb-like [Source:MGI Symbol;Acc:MGI:894702]	retained_intron;protein_coding;processed_transcript	1.91587	1.89831	1.4921	0.270527	0.297465	0.261074	6.40032	2.67814	3.58992e-25	1.67226e-23	up	yes
ENSMUSG00000021356	Irf4	ENSMUST00000110307;ENSMUST00000021784;ENSMUST00000222125	GO:0000788(nuclear nucleosome);GO:0000976(transcription regulatory region sequence-specific DNA binding);GO:0000978(RNA polymerase II cis-regulatory region sequence-specific DNA binding);GO:0000981(DNA-binding transcription factor activity, RNA polymerase II-specific);GO:0001228(DNA-binding transcription activator activity, RNA polymerase II-specific);GO:0002376(immune system process);GO:0003677(…	04659(Th17 cell differentiation);04659(Th17 cell differentiation)	K09445	NA	interferon regulatory factor 4 [Source:MGI Symbol;Acc:MGI:1096873]	protein_coding	0.0699851	0.0981493	0.162604	1.23814	2.22481	2.89585	0.0520126	-4.26499	3.86993e-25	1.79599e-23	down	yes
ENSMUSG00000032724	Abtb2	ENSMUST00000076212;ENSMUST00000131122;ENSMUST00000138580	GO:0005515(protein binding);GO:0005654(nucleoplasm);GO:0046982(protein heterodimerization activity);GO:0097237(cellular response to toxic substance);GO:0097237(cellular response to toxic substance)	NA	K10521	NA	ankyrin repeat and BTB (POZ) domain containing 2 [Source:MGI Symbol;Acc:MGI:2139365]	protein_coding;processed_transcript	0.676855	0.928564	1.48034	8.48543	5.84275	7.75937	0.139706	-2.83954	4.0121e-25	1.85508e-23	down	yes
ENSMUSG00000024675	Ms4a4c	ENSMUST00000072729;ENSMUST00000119366;ENSMUST00000153546	GO:0003674(molecular_function);GO:0005575(cellular_component);GO:0008150(biological_process);GO:0016020(membrane);GO:0016021(integral component of membrane);GO:0016021(integral component of membrane)	NA	K22190	NA	membrane-spanning 4-domains, subfamily A, member 4C [Source:MGI Symbol;Acc:MGI:1927656]	protein_coding	20.4577	15.7741	33.7306	167.797	125.409	177.481	0.148639	-2.75012	4.92077e-25	2.26682e-23	down	yes
ENSMUSG00000066363	Serpina3f	ENSMUST00000121337;ENSMUST00000167049;ENSMUST00000101080	GO:0004867(serine-type endopeptidase inhibitor activity);GO:0005615(extracellular space);GO:0009617(response to bacterium);GO:0010466(negative regulation of peptidase activity);GO:0010951(negative regulation of endopeptidase activity);GO:0030414(peptidase inhibitor activity);GO:0034097(response to cytokine);GO:0043434(response to peptide hormone);GO:0043434(response to peptide hormone)	NA	K04525	NA	serine (or cysteine) peptidase inhibitor, clade A, member 3F [Source:MGI Symbol;Acc:MGI:2182838]	protein_coding	3.60949	4.79081	5.81191	19.2989	22.565	31.2913	0.194275	-2.36383	5.38181e-25	2.47009e-23	down	yes
ENSMUSG00000087006	Gm13889	ENSMUST00000099689;ENSMUST00000148314	NA	NA	NA	NA	predicted gene 13889 [Source:MGI Symbol;Acc:MGI:3652053]	protein_coding	0.070684	0.264289	0.0710554	3.65355	8.81003	5.17089	0.0230247	-5.44067	5.45768e-25	2.49574e-23	down	yes
ENSMUSG00000037553	Zdhhc18	ENSMUST00000084238;ENSMUST00000138639;ENSMUST00000135999;ENSMUST00000142382;ENSMUST00000146464	GO:0005783(endoplasmic reticulum);GO:0005794(Golgi apparatus);GO:0006612(protein targeting to membrane);GO:0016020(membrane);GO:0016021(integral component of membrane);GO:0016409(palmitoyltransferase activity);GO:0016740(transferase activity);GO:0016746(transferase activity, transferring acyl groups);GO:0018230(peptidyl-L-cysteine S-palmitoylation);GO:0018345(protein palmitoylation);GO:0019706(pr…	NA	NA	NA	zinc finger, DHHC domain containing 18 [Source:MGI Symbol;Acc:MGI:3527792]	protein_coding;retained_intron;processed_transcript	65.0855	57.2995	55.0731	17.2992	17.7859	17.4097	3.38049	1.75723	5.81608e-25	2.64993e-23	up	yes
ENSMUSG00000017713	Tha1	ENSMUST00000033230;ENSMUST00000153989;ENSMUST00000138354	GO:0003824(catalytic activity);GO:0005829(cytosol);GO:0006520(cellular amino acid metabolic process);GO:0006545(glycine biosynthetic process);GO:0006567(threonine catabolic process);GO:0008732(L-allo-threonine aldolase activity);GO:0016829(lyase activity);GO:0016829(lyase activity)	00260(Glycine, serine and threonine metabolism);00260(Glycine, serine and threonine metabolism)	K01620	EC:4.1.2.48	threonine aldolase 1 [Source:MGI Symbol;Acc:MGI:1919026]	protein_coding;processed_transcript	0.565069	0.663591	0.51519	6.95804	4.07378	4.32281	0.113572	-3.13833	7.84322e-25	3.56054e-23	down	yes
ENSMUSG00000028961	Pgd	ENSMUST00000124409;ENSMUST00000137982;ENSMUST00000084124;ENSMUST00000143944;ENSMUST00000156120	GO:0004616(phosphogluconate dehydrogenase (decarboxylating) activity);GO:0005737(cytoplasm);GO:0005829(cytosol);GO:0005975(carbohydrate metabolic process);GO:0006098(pentose-phosphate shunt);GO:0006739(NADP metabolic process);GO:0009051(pentose-phosphate shunt, oxidative branch);GO:0016491(oxidoreductase activity);GO:0019322(pentose biosynthetic process);GO:0019521(D-gluconate metabolic process);…	00030(Pentose phosphate pathway);00480(Glutathione metabolism);00480(Glutathione metabolism)	K00033	1.1.1.343;EC:1.1.1.44	phosphogluconate dehydrogenase [Source:MGI Symbol;Acc:MGI:97553]	retained_intron;protein_coding	277.342	293.412	291.981	69.9209	97.0608	87.4403	3.39096	1.76169	9.26821e-25	4.19218e-23	up	yes
ENSMUSG00000039585	Myo9a	ENSMUST00000135298;ENSMUST00000128341;ENSMUST00000136740;ENSMUST00000126631;ENSMUST00000147364;ENSMUST00000127933;ENSMUST00000151167;ENSMUST00000130497	GO:0000166(nucleotide binding);GO:0003774(motor activity);GO:0003779(actin binding);GO:0005096(GTPase activator activity);GO:0005515(protein binding);GO:0005524(ATP binding);GO:0005737(cytoplasm);GO:0007165(signal transduction);GO:0016020(membrane);GO:0016021(integral component of membrane);GO:0016459(myosin complex);GO:0030054(cell junction);GO:0030426(growth cone);GO:0034329(cell junction assem…	NA	K10360	NA	myosin IXa [Source:MGI Symbol;Acc:MGI:107735]	protein_coding;retained_intron;processed_transcript	4.53061	4.14338	4.34764	1.12833	1.1478	1.32023	3.62078	1.8563	9.35576e-25	4.21651e-23	up	yes
ENSMUSG00000020437	Myo1g	ENSMUST00000003459;ENSMUST00000146536;ENSMUST00000131823;ENSMUST00000134639;ENSMUST00000156878;ENSMUST00000134489;ENSMUST00000144725	GO:0000146(microfilament motor activity);GO:0000166(nucleotide binding);GO:0001891(phagocytic cup);GO:0002250(adaptive immune response);GO:0002376(immune system process);GO:0002456(T cell mediated immunity);GO:0003774(motor activity);GO:0003779(actin binding);GO:0005516(calmodulin binding);GO:0005524(ATP binding);GO:0005546(phosphatidylinositol-4,5-bisphosphate binding);GO:0005547(phosphatidylino…	NA	K10356	NA	myosin IG [Source:MGI Symbol;Acc:MGI:1927091]	protein_coding;nonsense_mediated_decay;retained_intron	10.0109	16.9003	17.7153	57.2103	69.9658	60.7239	0.237502	-2.07399	1.02734e-24	4.61344e-23	down	yes
ENSMUSG00000022504	Ciita	ENSMUST00000023147;ENSMUST00000230392;ENSMUST00000230146;ENSMUST00000230533;ENSMUST00000229906;ENSMUST00000230450;ENSMUST00000230395;ENSMUST00000230892	GO:0000122(negative regulation of transcription by RNA polymerase II);GO:0000166(nucleotide binding);GO:0000976(transcription regulatory region sequence-specific DNA binding);GO:0005515(protein binding);GO:0005524(ATP binding);GO:0005525(GTP binding);GO:0005634(nucleus);GO:0005654(nucleoplasm);GO:0005829(cytosol);GO:0006355(regulation of transcription, DNA-templated);GO:0006954(inflammatory respo…	04612(Antigen processing and presentation);05145(Toxoplasmosis);05152(Tuberculosis);05164(Influenza A);05340(Primary immunodeficiency);05340(Primary immunodeficiency)	K08060	NA	class II transactivator [Source:MGI Symbol;Acc:MGI:108445]	protein_coding;retained_intron;processed_transcript	2.48148	3.33469	3.47692	10.5827	11.7086	9.88676	0.288802	-1.79185	1.22614e-24	5.48643e-23	down	yes
ENSMUSG00000044313	Mab21l3	ENSMUST00000061831;ENSMUST00000118411	GO:0003674(molecular_function);GO:0005575(cellular_component);GO:0008150(biological_process);GO:0008150(biological_process)	NA	NA	NA	mab-21-like 3 [Source:MGI Symbol;Acc:MGI:2446273]	protein_coding	0.0001	0.0001	0.0001	0.483007	0.372244	0.813809	0.000179742	-12.4418	1.39142e-24	6.20376e-23	down	yes
ENSMUSG00000003573	Homer3	ENSMUST00000003669;ENSMUST00000155711;ENSMUST00000143528;ENSMUST00000135692;ENSMUST00000135368;ENSMUST00000110124;ENSMUST00000087467;ENSMUST00000140212	GO:0005515(protein binding);GO:0005737(cytoplasm);GO:0005829(cytosol);GO:0005886(plasma membrane);GO:0007216(G protein-coupled glutamate receptor signaling pathway);GO:0008022(protein C-terminus binding);GO:0014069(postsynaptic density);GO:0019904(protein domain specific binding);GO:0030054(cell junction);GO:0030425(dendrite);GO:0032703(negative regulation of interleukin-2 production);GO:0035256(…	04068(FoxO signaling pathway);04724(Glutamatergic synapse);04724(Glutamatergic synapse)	K15010	NA	homer scaffolding protein 3 [Source:MGI Symbol;Acc:MGI:1347359]	protein_coding;retained_intron	16.405	24.5797	20.9192	5.87348	5.62505	5.03285	3.74463	1.90482	1.41623e-24	6.29187e-23	up	yes
ENSMUSG00000074305	Peak1	ENSMUST00000188142;ENSMUST00000061552;ENSMUST00000185775;ENSMUST00000186735	GO:0004672(protein kinase activity);GO:0004715(non-membrane spanning protein tyrosine kinase activity);GO:0005524(ATP binding);GO:0005737(cytoplasm);GO:0005856(cytoskeleton);GO:0005925(focal adhesion);GO:0006468(protein phosphorylation);GO:0015629(actin cytoskeleton);GO:0016477(cell migration);GO:0018108(peptidyl-tyrosine phosphorylation);GO:0030054(cell junction);GO:0034446(substrate adhesion-de…	NA	K17538	EC:2.7.10.2	pseudopodium-enriched atypical kinase 1 [Source:MGI Symbol;Acc:MGI:2442366]	protein_coding;retained_intron	4.32921	4.52291	4.33789	0.829835	0.948365	1.30602	4.2766	2.09647	1.73097e-24	7.66293e-23	up	yes
ENSMUSG00000067787	Blcap	ENSMUST00000109528;ENSMUST00000134239;ENSMUST00000088494;ENSMUST00000173378;ENSMUST00000131902;ENSMUST00000174336	GO:0003674(molecular_function);GO:0006915(apoptotic process);GO:0007049(cell cycle);GO:0008150(biological_process);GO:0016020(membrane);GO:0016021(integral component of membrane);GO:0030262(apoptotic nuclear changes);GO:0030262(apoptotic nuclear changes)	NA	NA	NA	bladder cancer associated protein [Source:MGI Symbol;Acc:MGI:1858907]	protein_coding;processed_transcript	29.2528	24.9332	24.1556	7.64885	7.04269	7.0411	3.60479	1.84991	2.38172e-24	1.05065e-22	up	yes
ENSMUSG00000053580	Tanc2	ENSMUST00000100330;ENSMUST00000124367;ENSMUST00000167695;ENSMUST00000147975;ENSMUST00000089485;ENSMUST00000168598;ENSMUST00000207807;ENSMUST00000146162	GO:0001701(in utero embryonic development);GO:0003674(molecular_function);GO:0005515(protein binding);GO:0030054(cell junction);GO:0030424(axon);GO:0042995(cell projection);GO:0043197(dendritic spine);GO:0045202(synapse);GO:0060998(regulation of dendritic spine development);GO:0061001(regulation of dendritic spine morphogenesis);GO:0098978(glutamatergic synapse);GO:0099092(postsynaptic density, i…	NA	NA	NA	tetratricopeptide repeat, ankyrin repeat and coiled-coil containing 2 [Source:MGI Symbol;Acc:MGI:2444121]	protein_coding;processed_transcript	2.28816	4.13262	3.91334	0.596327	0.733844	0.785151	4.88537	2.28847	3.08244e-24	1.35497e-22	up	yes
ENSMUSG00000063727	Tnfrsf11b	ENSMUST00000079772	GO:0005515(protein binding);GO:0005576(extracellular region);GO:0005615(extracellular space);GO:0006915(apoptotic process);GO:0007165(signal transduction);GO:0007584(response to nutrient);GO:0010035(response to inorganic substance);GO:0030198(extracellular matrix organization);GO:0031012(extracellular matrix);GO:0032026(response to magnesium ion);GO:0042489(negative regulation of odontogenesis of…	04060(Cytokine-cytokine receptor interaction);04380(Osteoclast differentiation)	K05148	NA	tumor necrosis factor receptor superfamily, member 11b (osteoprotegerin) [Source:MGI Symbol;Acc:MGI:109587]	protein_coding	0.0001	0.0001	0.0001	0.43761	0.603988	0.684648	0.000173788	-12.4904	3.32225e-24	1.45526e-22	down	yes
ENSMUSG00000018916	Csf2	ENSMUST00000019060	GO:0001821(histamine secretion);GO:0001892(embryonic placenta development);GO:0005125(cytokine activity);GO:0005129(granulocyte macrophage colony-stimulating factor receptor binding);GO:0005576(extracellular region);GO:0005615(extracellular space);GO:0006955(immune response);GO:0007165(signal transduction);GO:0008083(growth factor activity);GO:0008284(positive regulation of cell population prolif…	04060(Cytokine-cytokine receptor interaction);04630(Jak-STAT signaling pathway);04640(Hematopoietic cell lineage);04650(Natural killer cell mediated cytotoxicity);04657(IL-17 signaling pathway);04660(T cell receptor signaling pathway);04664(Fc epsilon RI signaling pathway);04668(TNF signaling pathway);05132(Salmonella infection);05146(Amoebiasis);05166(Human T-cell leukemia virus 1 infection);051…	K05427	NA	colony stimulating factor 2 (granulocyte-macrophage) [Source:MGI Symbol;Acc:MGI:1339752]	protein_coding	0.0001	0.0001	0.0001	1.40646	6.31662	9.50281	1.74156e-05	-15.8093	4.00664e-24	1.74891e-22	down	yes
ENSMUSG00000038235	F11r	ENSMUST00000043839;ENSMUST00000155913;ENSMUST00000144497	GO:0001817(regulation of cytokine production);GO:0005178(integrin binding);GO:0005886(plasma membrane);GO:0005911(cell-cell junction);GO:0005923(bicellular tight junction);GO:0007155(cell adhesion);GO:0007159(leukocyte cell-cell adhesion);GO:0008360(regulation of cell shape);GO:0009314(response to radiation);GO:0016020(membrane);GO:0016021(integral component of membrane);GO:0030054(cell junction)…	04514(Cell adhesion molecules (CAMs));04530(Tight junction);04670(Leukocyte transendothelial migration);04670(Leukocyte transendothelial migration)	K06089	NA	F11 receptor [Source:MGI Symbol;Acc:MGI:1321398]	protein_coding;retained_intron	9.92933	15.6425	17.2657	55.1078	56.7114	58.4671	0.251562	-1.99101	4.17413e-24	1.81567e-22	down	yes
ENSMUSG00000002814	Top3a	ENSMUST00000002891;ENSMUST00000124799;ENSMUST00000102668;ENSMUST00000130068;ENSMUST00000117743;ENSMUST00000120417	GO:0003677(DNA binding);GO:0003697(single-stranded DNA binding);GO:0003916(DNA topoisomerase activity);GO:0003917(DNA topoisomerase type I (single strand cut, ATP-independent) activity);GO:0005634(nucleus);GO:0005654(nucleoplasm);GO:0005694(chromosome);GO:0005739(mitochondrion);GO:0005759(mitochondrial matrix);GO:0006265(DNA topological change);GO:0008270(zinc ion binding);GO:0016605(PML body);GO…	03440(Homologous recombination);03460(Fanconi anemia pathway);03460(Fanconi anemia pathway)	K03165	EC:5.6.2.1	topoisomerase (DNA) III alpha [Source:MGI Symbol;Acc:MGI:1197527]	protein_coding;retained_intron	10.5275	11.7827	12.6609	3.43163	3.56169	3.32495	3.38923	1.76096	5.34439e-24	2.31664e-22	up	yes
ENSMUSG00000031015	Swap70	ENSMUST00000033325;ENSMUST00000210743;ENSMUST00000210513;ENSMUST00000209261	GO:0003677(DNA binding);GO:0005515(protein binding);GO:0005524(ATP binding);GO:0005634(nucleus);GO:0005737(cytoplasm);GO:0005856(cytoskeleton);GO:0005886(plasma membrane);GO:0007204(positive regulation of cytosolic calcium ion concentration);GO:0008064(regulation of actin polymerization or depolymerization);GO:0015629(actin cytoskeleton);GO:0016020(membrane);GO:0016444(somatic cell DNA recombinat…	NA	K20072	NA	SWA-70 protein [Source:MGI Symbol;Acc:MGI:1298390]	protein_coding;retained_intron	11.6989	14.6518	15.2887	43.1812	44.4944	42.4243	0.320057	-1.6436	7.28772e-24	3.13829e-22	down	yes
ENSMUSG00000029265	Dr1	ENSMUST00000031190;ENSMUST00000154862	GO:0000122(negative regulation of transcription by RNA polymerase II);GO:0001046(core promoter sequence-specific DNA binding);GO:0003677(DNA binding);GO:0003712(transcription coregulator activity);GO:0003713(transcription coactivator activity);GO:0003714(transcription corepressor activity);GO:0005515(protein binding);GO:0005634(nucleus);GO:0005654(nucleoplasm);GO:0005671(Ada2/Gcn5/Ada3 transcript…	NA	K21751	NA	down-regulator of transcription 1 [Source:MGI Symbol;Acc:MGI:1100515]	protein_coding;processed_transcript	18.8029	20.1556	21.1425	63.8244	57.7242	66.4308	0.319721	-1.64511	7.29015e-24	3.13829e-22	down	yes
ENSMUSG00000025491	Ifitm1	ENSMUST00000106042;ENSMUST00000026564;ENSMUST00000106040	GO:0001503(ossification);GO:0001756(somitogenesis);GO:0002376(immune system process);GO:0003674(molecular_function);GO:0005769(early endosome);GO:0005886(plasma membrane);GO:0008285(negative regulation of cell population proliferation);GO:0009615(response to virus);GO:0009952(anterior/posterior pattern specification);GO:0016020(membrane);GO:0016021(integral component of membrane);GO:0030336(negat…	04662(B cell receptor signaling pathway);04662(B cell receptor signaling pathway)	K19831	NA	interferon induced transmembrane protein 1 [Source:MGI Symbol;Acc:MGI:1915963]	protein_coding	0.157321	0.279637	0.232343	4.17625	3.60739	4.30949	0.0553455	-4.17539	7.63535e-24	3.27559e-22	down	yes
ENSMUSG00000044162	Tnip3	ENSMUST00000114236;ENSMUST00000204438;ENSMUST00000131482;ENSMUST00000205009;ENSMUST00000203613;ENSMUST00000204241;ENSMUST00000212402;ENSMUST00000212375	GO:0002756(MyD88-independent toll-like receptor signaling pathway);GO:0031593(polyubiquitin modification-dependent protein binding);GO:0034142(toll-like receptor 4 signaling pathway);GO:0043124(negative regulation of I-kappaB kinase/NF-kappaB signaling);GO:0045944(positive regulation of transcription by RNA polymerase II);GO:0071222(cellular response to lipopolysaccharide);GO:0071222(cellular res…	NA	NA	NA	TNFAIP3 interacting protein 3 [Source:MGI Symbol;Acc:MGI:3041165]	protein_coding;retained_intron;processed_transcript	13.6992	14.4536	16.2957	75.8066	45.9368	61.3548	0.242758	-2.04241	9.68996e-24	4.14279e-22	down	yes
ENSMUSG00000020366	Mapk9	ENSMUST00000164643;ENSMUST00000144857;ENSMUST00000148274;ENSMUST00000109179;ENSMUST00000151695;ENSMUST00000178543;ENSMUST00000043321;ENSMUST00000020634;ENSMUST00000109178;ENSMUST00000102778	GO:0000165(MAPK cascade);GO:0000166(nucleotide binding);GO:0001836(release of cytochrome c from mitochondria);GO:0001934(positive regulation of protein phosphorylation);GO:0004672(protein kinase activity);GO:0004674(protein serine/threonine kinase activity);GO:0004705(JUN kinase activity);GO:0004707(MAP kinase activity);GO:0004712(protein serine/threonine/tyrosine kinase activity);GO:0005515(prot…	01522(Endocrine resistance);04010(MAPK signaling pathway);04012(ErbB signaling pathway);04014(Ras signaling pathway);04024(cAMP signaling pathway);04068(FoxO signaling pathway);04071(Sphingolipid signaling pathway);04137(Mitophagy - animal);04140(Autophagy - animal);04141(Protein processing in endoplasmic reticulum);04210(Apoptosis);04215(Apoptosis - multiple species);04217(Necroptosis);04310(Wnt…	K04440	EC:2.7.11.24	mitogen-activated protein kinase 9 [Source:MGI Symbol;Acc:MGI:1346862]	protein_coding;processed_transcript	11.9196	13.5034	13.3844	4.32017	3.9776	3.76573	3.21692	1.68568	1.04742e-23	4.46278e-22	up	yes
ENSMUSG00000073802	Cdkn2b	ENSMUST00000097981	GO:0000079(regulation of cyclin-dependent protein serine/threonine kinase activity);GO:0000086(G2/M transition of mitotic cell cycle);GO:0004861(cyclin-dependent protein serine/threonine kinase inhibitor activity);GO:0005515(protein binding);GO:0005634(nucleus);GO:0005737(cytoplasm);GO:0007049(cell cycle);GO:0007050(cell cycle arrest);GO:0007093(mitotic cell cycle checkpoint);GO:0008285(negative …	04068(FoxO signaling pathway);04110(Cell cycle);04218(Cellular senescence);04350(TGF-beta signaling pathway);04934(Cushing syndrome);05166(Human T-cell leukemia virus 1 infection);05200(Pathways in cancer);05203(Viral carcinogenesis);05222(Small cell lung cancer);05226(Gastric cancer)	K04685	NA	cyclin dependent kinase inhibitor 2B [Source:MGI Symbol;Acc:MGI:104737]	protein_coding	19.7086	30.0557	29.7224	0.706767	2.58111	2.36286	14.0666	3.8142	1.0699e-23	4.54305e-22	up	yes
ENSMUSG00000039234	Sec24d	ENSMUST00000047923;ENSMUST00000196631;ENSMUST00000196482;ENSMUST00000196167;ENSMUST00000198210;ENSMUST00000197291;ENSMUST00000200333;ENSMUST00000200309	GO:0000139(Golgi membrane);GO:0000149(SNARE binding);GO:0001701(in utero embryonic development);GO:0005789(endoplasmic reticulum membrane);GO:0005829(cytosol);GO:0006886(intracellular protein transport);GO:0006888(endoplasmic reticulum to Golgi vesicle-mediated transport);GO:0008270(zinc ion binding);GO:0012507(ER to Golgi transport vesicle membrane);GO:0015031(protein transport);GO:0016020(membr…	04141(Protein processing in endoplasmic reticulum);04141(Protein processing in endoplasmic reticulum)	K14007	NA	Sec24 related gene family, member D (S. cerevisiae) [Source:MGI Symbol;Acc:MGI:1916858]	protein_coding;processed_transcript;retained_intron	9.68816	11.3429	8.90321	2.55061	3.22023	2.41667	3.65608	1.8703	1.52301e-23	6.44515e-22	up	yes
ENSMUSG00000039899	Fgl2	ENSMUST00000035799	GO:0002291(T cell activation via T cell receptor contact with antigen bound to MHC molecule on antigen presenting cell);GO:0002381(immunoglobulin production involved in immunoglobulin mediated immune response);GO:0002605(negative regulation of dendritic cell antigen processing and presentation);GO:0002617(negative regulation of macrophage antigen processing and presentation);GO:0005102(signaling …	NA	NA	NA	fibrinogen-like protein 2 [Source:MGI Symbol;Acc:MGI:103266]	protein_coding	1.61459	1.1765	1.35971	18.6884	6.99799	13.5	0.105924	-3.23889	1.57339e-23	6.63586e-22	down	yes
ENSMUSG00000021025	Nfkbia	ENSMUST00000021413;ENSMUST00000219869	GO:0005515(protein binding);GO:0005634(nucleus);GO:0005737(cytoplasm);GO:0005829(cytosol);GO:0005886(plasma membrane);GO:0006606(protein import into nucleus);GO:0007249(I-kappaB kinase/NF-kappaB signaling);GO:0007253(cytoplasmic sequestering of NF-kappaB);GO:0008139(nuclear localization sequence binding);GO:0010468(regulation of gene expression);GO:0010745(negative regulation of macrophage derive…	04024(cAMP signaling pathway);04062(Chemokine signaling pathway);04064(NF-kappa B signaling pathway);04210(Apoptosis);04380(Osteoclast differentiation);04620(Toll-like receptor signaling pathway);04621(NOD-like receptor signaling pathway);04622(RIG-I-like receptor signaling pathway);04623(Cytosolic DNA-sensing pathway);04625(C-type lectin receptor signaling pathway);04657(IL-17 signaling pathway)…	K04734	NA	nuclear factor of kappa light polypeptide gene enhancer in B cells inhibitor, alpha [Source:MGI Symbol;Acc:MGI:104741]	protein_coding;retained_intron	101.824	113.938	111.902	317.998	318.778	326.329	0.340216	-1.55548	1.94703e-23	8.18409e-22	down	yes
ENSMUSG00000066877	Nck2	ENSMUST00000086421;ENSMUST00000136648;ENSMUST00000124817;ENSMUST00000187435;ENSMUST00000202540;ENSMUST00000114744	GO:0001771(immunological synapse formation);GO:0001784(phosphotyrosine residue binding);GO:0005070(SH3/SH2 adaptor activity);GO:0005515(protein binding);GO:0005737(cytoplasm);GO:0005783(endoplasmic reticulum);GO:0005829(cytosol);GO:0006417(regulation of translation);GO:0007015(actin filament organization);GO:0012506(vesicle membrane);GO:0014069(postsynaptic density);GO:0016477(cell migration);GO:…	04012(ErbB signaling pathway);04360(Axon guidance);04660(T cell receptor signaling pathway);04660(T cell receptor signaling pathway)	K19862	NA	non-catalytic region of tyrosine kinase adaptor protein 2 [Source:MGI Symbol;Acc:MGI:1306821]	protein_coding;processed_transcript	16.18	12.9076	13.334	3.83484	3.57771	2.65874	4.21213	2.07455	2.10901e-23	8.83519e-22	up	yes
ENSMUSG00000025239	Limd1	ENSMUST00000216352;ENSMUST00000026269;ENSMUST00000217639;ENSMUST00000213278;ENSMUST00000214309	GO:0000932(P-body);GO:0001666(response to hypoxia);GO:0002076(osteoblast development);GO:0003714(transcription corepressor activity);GO:0005515(protein binding);GO:0005634(nucleus);GO:0005654(nucleoplasm);GO:0005667(transcription factor complex);GO:0005737(cytoplasm);GO:0005886(plasma membrane);GO:0005911(cell-cell junction);GO:0005912(adherens junction);GO:0005925(focal adhesion);GO:0006355(regu…	04390(Hippo signaling pathway);04392(Hippo signaling pathway - multiple species);04392(Hippo signaling pathway - multiple species)	K16682	NA	LIM domains containing 1 [Source:MGI Symbol;Acc:MGI:1352502]	retained_intron;protein_coding;processed_transcript	15.9367	15.3836	15.5608	5.15885	5.06995	4.60958	3.15945	1.65967	2.22954e-23	9.30889e-22	up	yes
ENSMUSG00000069662	Marcks	ENSMUST00000092584	GO:0003779(actin binding);GO:0005080(protein kinase C binding);GO:0005515(protein binding);GO:0005516(calmodulin binding);GO:0005737(cytoplasm);GO:0005813(centrosome);GO:0005856(cytoskeleton);GO:0005938(cell cortex);GO:0016020(membrane);GO:0032432(actin filament bundle);GO:0042585(germinal vesicle);GO:0042802(identical protein binding);GO:0051015(actin filament binding);GO:0051017(actin filament …	04666(Fc gamma R-mediated phagocytosis);05206(MicroRNAs in cancer)	NA	NA	myristoylated alanine rich protein kinase C substrate [Source:MGI Symbol;Acc:MGI:96907]	protein_coding	34.0076	29.771	30.2257	115.126	95.4967	101.261	0.301409	-1.73021	2.48859e-23	1.03558e-21	down	yes
ENSMUSG00000033400	Agl	ENSMUST00000159742;ENSMUST00000162792;ENSMUST00000159995;ENSMUST00000160484;ENSMUST00000040603;ENSMUST00000162040;ENSMUST00000159670;ENSMUST00000161336	GO:0003824(catalytic activity);GO:0004133(glycogen debranching enzyme activity);GO:0004134(4-alpha-glucanotransferase activity);GO:0004135(amylo-alpha-1,6-glucosidase activity);GO:0005515(protein binding);GO:0005634(nucleus);GO:0005737(cytoplasm);GO:0005977(glycogen metabolic process);GO:0005978(glycogen biosynthetic process);GO:0005980(glycogen catabolic process);GO:0007584(response to nutrient)…	00500(Starch and sucrose metabolism);00500(Starch and sucrose metabolism)	K01196	3.2.1.33;EC:2.4.1.25	amylo-1,6-glucosidase, 4-alpha-glucanotransferase [Source:MGI Symbol;Acc:MGI:1924809]	protein_coding;retained_intron;nonsense_mediated_decay	3.2631	3.87805	4.01256	0.811638	1.12723	1.08238	3.69176	1.88431	2.56158e-23	1.06242e-21	up	yes
ENSMUSG00000028028	Alpk1	ENSMUST00000160586;ENSMUST00000198955;ENSMUST00000029662;ENSMUST00000161239;ENSMUST00000159720;ENSMUST00000162859	GO:0002753(cytoplasmic pattern recognition receptor signaling pathway);GO:0004674(protein serine/threonine kinase activity);GO:0005524(ATP binding);GO:0005829(cytosol);GO:0006468(protein phosphorylation);GO:0016301(kinase activity);GO:0016310(phosphorylation);GO:0016740(transferase activity);GO:0043123(positive regulation of I-kappaB kinase/NF-kappaB signaling);GO:0045087(innate immune response);…	NA	K08868	NA	alpha-kinase 1 [Source:MGI Symbol;Acc:MGI:1918731]	retained_intron;protein_coding;processed_transcript	2.72306	3.26216	4.22983	13.8015	11.7566	12.6124	0.267617	-1.90176	2.57644e-23	1.06504e-21	down	yes
ENSMUSG00000038037	Socs1	ENSMUST00000038099;ENSMUST00000229866	GO:0001932(regulation of protein phosphorylation);GO:0005159(insulin-like growth factor receptor binding);GO:0005515(protein binding);GO:0005634(nucleus);GO:0005654(nucleoplasm);GO:0005737(cytoplasm);GO:0005829(cytosol);GO:0005942(phosphatidylinositol 3-kinase complex);GO:0007259(receptor signaling pathway via JAK-STAT);GO:0009968(negative regulation of signal transduction);GO:0010533(regulation …	04120(Ubiquitin mediated proteolysis);04380(Osteoclast differentiation);04630(Jak-STAT signaling pathway);04910(Insulin signaling pathway);04917(Prolactin signaling pathway);04930(Type II diabetes mellitus);05145(Toxoplasmosis);05206(MicroRNAs in cancer);05206(MicroRNAs in cancer)	K04694	NA	suppressor of cytokine signaling 1 [Source:MGI Symbol;Acc:MGI:1354910]	protein_coding	1.88526	2.26909	2.09922	9.44343	8.35572	8.28781	0.239721	-2.06057	2.64503e-23	1.08979e-21	down	yes
ENSMUSG00000032366	Tpm1	ENSMUST00000113690;ENSMUST00000156899;ENSMUST00000113695;ENSMUST00000050905;ENSMUST00000113697;ENSMUST00000030185;ENSMUST00000129466;ENSMUST00000113696;ENSMUST00000113707;ENSMUST00000131279;ENSMUST00000113705;ENSMUST00000113689;ENSMUST00000129733;ENSMUST00000113686;ENSMUST00000034928;ENSMUST00000113701;ENSMUST00000139046;ENSMUST00000113687;ENSMUST00000113693;ENSMUST00000113684;ENSMUST00000113685	GO:0001701(in utero embryonic development);GO:0001725(stress fiber);GO:0003065(positive regulation of heart rate by epinephrine);GO:0003779(actin binding);GO:0005200(structural constituent of cytoskeleton);GO:0005515(protein binding);GO:0005737(cytoplasm);GO:0005829(cytosol);GO:0005856(cytoskeleton);GO:0005862(muscle thin filament tropomyosin);GO:0005884(actin filament);GO:0006936(muscle contract…	04260(Cardiac muscle contraction);04261(Adrenergic signaling in cardiomyocytes);05206(MicroRNAs in cancer);05410(Hypertrophic cardiomyopathy (HCM));05414(Dilated cardiomyopathy (DCM));05414(Dilated cardiomyopathy (DCM))	K10373	NA	tropomyosin 1, alpha [Source:MGI Symbol;Acc:MGI:98809]	protein_coding;processed_transcript;retained_intron;nonsense_mediated_decay	20.3461	21.9014	17.3335	4.22975	6.41064	4.98771	3.81242	1.93071	2.76926e-23	1.13722e-21	up	yes
ENSMUSG00000075122	Cd80	ENSMUST00000231716;ENSMUST00000099816;ENSMUST00000232409	GO:0005515(protein binding);GO:0006955(immune response);GO:0007165(signal transduction);GO:0007166(cell surface receptor signaling pathway);GO:0009897(external side of plasma membrane);GO:0009986(cell surface);GO:0015026(coreceptor activity);GO:0016020(membrane);GO:0016021(integral component of membrane);GO:0031295(T cell costimulation);GO:0042102(positive regulation of T cell proliferation);GO:0…	04514(Cell adhesion molecules (CAMs));04620(Toll-like receptor signaling pathway);04672(Intestinal immune network for IgA production);04940(Type I diabetes mellitus);05320(Autoimmune thyroid disease);05322(Systemic lupus erythematosus);05323(Rheumatoid arthritis);05330(Allograft rejection);05332(Graft-versus-host disease);05416(Viral myocarditis);05416(Viral myocarditis)	K05412	NA	CD80 antigen [Source:MGI Symbol;Acc:MGI:101775]	protein_coding	1.10669	0.78942	1.30244	6.01234	5.40087	6.64972	0.177078	-2.49754	2.87247e-23	1.17573e-21	down	yes
ENSMUSG00000051212	Gpr183	ENSMUST00000049872;ENSMUST00000227267	GO:0002250(adaptive immune response);GO:0002312(B cell activation involved in immune response);GO:0002313(mature B cell differentiation involved in immune response);GO:0002376(immune system process);GO:0002407(dendritic cell chemotaxis);GO:0004930(G protein-coupled receptor activity);GO:0005886(plasma membrane);GO:0006959(humoral immune response);GO:0007165(signal transduction);GO:0007186(G prote…	NA	K04305	NA	G protein-coupled receptor 183 [Source:MGI Symbol;Acc:MGI:2442034]	protein_coding	0.0262285	0.0477865	0.157068	1.92561	3.85719	3.09015	0.0260436	-5.26293	3.10929e-23	1.26851e-21	down	yes
ENSMUSG00000020388	Pdlim4	ENSMUST00000018755;ENSMUST00000127271;ENSMUST00000093109;ENSMUST00000151948;ENSMUST00000144477	GO:0001725(stress fiber);GO:0003779(actin binding);GO:0005515(protein binding);GO:0005634(nucleus);GO:0005737(cytoplasm);GO:0005768(endosome);GO:0005856(cytoskeleton);GO:0005912(adherens junction);GO:0007507(heart development);GO:0015629(actin cytoskeleton);GO:0016020(membrane);GO:0019903(protein phosphatase binding);GO:0030018(Z disc);GO:0030027(lamellipodium);GO:0030036(actin cytoskeleton organ…	NA	NA	NA	PDZ and LIM domain 4 [Source:MGI Symbol;Acc:MGI:1353470]	protein_coding;retained_intron;processed_transcript	7.1697	8.46298	7.78607	1.86069	1.83248	1.77726	4.28098	2.09794	6.38411e-23	2.59607e-21	up	yes
ENSMUSG00000021133	Susd6	ENSMUST00000068519;ENSMUST00000220238;ENSMUST00000219720	GO:0003674(molecular_function);GO:0005575(cellular_component);GO:0006974(cellular response to DNA damage stimulus);GO:0008219(cell death);GO:0016020(membrane);GO:0016021(integral component of membrane);GO:0016021(integral component of membrane)	NA	NA	NA	sushi domain containing 6 [Source:MGI Symbol;Acc:MGI:2444661]	protein_coding;retained_intron	14.0814	14.3414	14.8331	58.3589	40.8225	49.9372	0.290077	-1.78549	6.63104e-23	2.68772e-21	down	yes
ENSMUSG00000018008	Cyth4	ENSMUST00000043069;ENSMUST00000231176;ENSMUST00000229248;ENSMUST00000231180;ENSMUST00000230583;ENSMUST00000231168;ENSMUST00000230705;ENSMUST00000229295;ENSMUST00000229256;ENSMUST00000229796;ENSMUST00000229717;ENSMUST00000229233;ENSMUST00000230041	GO:0005085(guanyl-nucleotide exchange factor activity);GO:0005086(ARF guanyl-nucleotide exchange factor activity);GO:0005886(plasma membrane);GO:0008289(lipid binding);GO:0016020(membrane);GO:0032012(regulation of ARF protein signal transduction);GO:0032012(regulation of ARF protein signal transduction)	04072(Phospholipase D signaling pathway);04144(Endocytosis);04144(Endocytosis)	K18441	NA	cytohesin 4 [Source:MGI Symbol;Acc:MGI:2441702]	protein_coding;processed_transcript;nonsense_mediated_decay;retained_intron	3.19501	3.70077	3.91411	28.7344	13.6095	17.7031	0.180024	-2.47374	7.52773e-23	3.0413e-21	down	yes
ENSMUSG00000072769	Gm10419	ENSMUST00000196693;ENSMUST00000198585;ENSMUST00000199724;ENSMUST00000197854;ENSMUST00000100944	NA	NA	NA	NA	predicted gene 10419 [Source:MGI Symbol;Acc:MGI:3642823]	lincRNA	4.2116	2.80568	3.08256	0.633336	0.563151	0.626527	5.54019	2.46993	7.97173e-23	3.21029e-21	up	yes
ENSMUSG00000055485	Soga1	ENSMUST00000069098;ENSMUST00000133571;ENSMUST00000153229	GO:0005615(extracellular space);GO:0010506(regulation of autophagy);GO:0010506(regulation of autophagy)	NA	NA	NA	suppressor of glucose, autophagy associated 1 [Source:MGI Symbol;Acc:MGI:2444575]	protein_coding;processed_transcript	2.33858	2.2811	2.05956	0.48672	0.392728	0.473985	4.93504	2.30306	9.6144e-23	3.85936e-21	up	yes
ENSMUSG00000059089	Fcgr4	ENSMUST00000078825	GO:0004888(transmembrane signaling receptor activity);GO:0005886(plasma membrane);GO:0005887(integral component of plasma membrane);GO:0007166(cell surface receptor signaling pathway);GO:0009897(external side of plasma membrane);GO:0009986(cell surface);GO:0016020(membrane);GO:0016021(integral component of membrane);GO:0019767(IgE receptor activity);GO:0019770(IgG receptor activity);GO:0019863(Ig…	04145(Phagosome);04380(Osteoclast differentiation);04650(Natural killer cell mediated cytotoxicity);05140(Leishmaniasis);05150(Staphylococcus aureus infection);05152(Tuberculosis);05322(Systemic lupus erythematosus)	K06463	NA	Fc receptor, IgG, low affinity IV [Source:MGI Symbol;Acc:MGI:2179523]	protein_coding	11.6466	6.16841	10.3765	115.593	50.6433	82.1793	0.113485	-3.13942	1.03407e-22	4.1376e-21	down	yes
ENSMUSG00000023087	Noct	ENSMUST00000023849;ENSMUST00000144826;ENSMUST00000193018;ENSMUST00000167780	GO:0000175(3'-5'-exoribonuclease activity);GO:0000290(deadenylation-dependent decapping of nuclear-transcribed mRNA);GO:0000932(P-body);GO:0003723(RNA binding);GO:0003729(mRNA binding);GO:0004535(poly(A)-specific ribonuclease activity);GO:0005515(protein binding);GO:0005634(nucleus);GO:0005737(cytoplasm);GO:0005739(mitochondrion);GO:0006739(NADP metabolic process);GO:0007623(circadian rhythm);GO:…	NA	K18764	EC:3.1.13.4	nocturnin [Source:MGI Symbol;Acc:MGI:109382]	protein_coding	0.882802	0.764776	0.832455	4.27504	3.46109	3.01084	0.230766	-2.1155	1.1568e-22	4.61388e-21	down	yes
ENSMUSG00000052270	Fpr2	ENSMUST00000149944;ENSMUST00000064068	GO:0001540(amyloid-beta binding);GO:0001774(microglial cell activation);GO:0001934(positive regulation of protein phosphorylation);GO:0002430(complement receptor mediated signaling pathway);GO:0002768(immune response-regulating cell surface receptor signaling pathway);GO:0004875(complement receptor activity);GO:0004930(G protein-coupled receptor activity);GO:0004982(N-formyl peptide receptor acti…	04080(Neuroactive ligand-receptor interaction);05150(Staphylococcus aureus infection);05150(Staphylococcus aureus infection)	K04173	NA	formyl peptide receptor 2 [Source:MGI Symbol;Acc:MGI:1278319]	protein_coding	14.7107	14.0363	22.2559	72.6374	64.2839	95.409	0.219527	-2.18753	1.50998e-22	6.00338e-21	down	yes
ENSMUSG00000047205	Dusp18	ENSMUST00000055931;ENSMUST00000109996	GO:0000188(inactivation of MAPK activity);GO:0004721(phosphoprotein phosphatase activity);GO:0004725(protein tyrosine phosphatase activity);GO:0005634(nucleus);GO:0005654(nucleoplasm);GO:0005737(cytoplasm);GO:0005739(mitochondrion);GO:0005743(mitochondrial inner membrane);GO:0005758(mitochondrial intermembrane space);GO:0006470(protein dephosphorylation);GO:0006612(protein targeting to membrane);…	NA	K14165	3.1.3.48;EC:3.1.3.16	dual specificity phosphatase 18 [Source:MGI Symbol;Acc:MGI:1922469]	protein_coding	2.90155	4.24989	3.31192	0.311237	0.47132	0.625576	7.43066	2.89349	1.91067e-22	7.57232e-21	up	yes
ENSMUSG00000024620	Pdgfrb	ENSMUST00000025522;ENSMUST00000115274	GO:0000166(nucleotide binding);GO:0001568(blood vessel development);GO:0001701(in utero embryonic development);GO:0001726(ruffle);GO:0001822(kidney development);GO:0001894(tissue homeostasis);GO:0004672(protein kinase activity);GO:0004713(protein tyrosine kinase activity);GO:0004714(transmembrane receptor protein tyrosine kinase activity);GO:0005017(platelet-derived growth factor-activated recept…	01521(EGFR tyrosine kinase inhibitor resistance);04010(MAPK signaling pathway);04014(Ras signaling pathway);04015(Rap1 signaling pathway);04020(Calcium signaling pathway);04072(Phospholipase D signaling pathway);04151(PI3K-Akt signaling pathway);04510(Focal adhesion);04540(Gap junction);04630(Jak-STAT signaling pathway);04810(Regulation of actin cytoskeleton);05165(Human papillomavirus infection)…	K05089	EC:2.7.10.1	platelet derived growth factor receptor, beta polypeptide [Source:MGI Symbol;Acc:MGI:97531]	protein_coding	0.160612	0.335431	0.433007	2.50095	2.86104	2.95788	0.111666	-3.16273	2.14947e-22	8.49177e-21	down	yes
ENSMUSG00000020423	Btg2	ENSMUST00000020692	GO:0000122(negative regulation of transcription by RNA polymerase II);GO:0001227(DNA-binding transcription repressor activity, RNA polymerase II-specific);GO:0005515(protein binding);GO:0005634(nucleus);GO:0005737(cytoplasm);GO:0006479(protein methylation);GO:0006974(cellular response to DNA damage stimulus);GO:0008285(negative regulation of cell population proliferation);GO:0008306(associative l…	03018(RNA degradation)	K14443	NA	BTG anti-proliferation factor 2 [Source:MGI Symbol;Acc:MGI:108384]	protein_coding	1.59066	2.42414	1.86446	8.20619	8.35688	9.76827	0.22328	-2.16307	2.22786e-22	8.7737e-21	down	yes
ENSMUSG00000051682	Treml4	ENSMUST00000059873;ENSMUST00000154335;ENSMUST00000125426;ENSMUST00000153420;ENSMUST00000153131;ENSMUST00000136272	GO:0002230(positive regulation of defense response to virus by host);GO:0002376(immune system process);GO:0002457(T cell antigen processing and presentation);GO:0005515(protein binding);GO:0005765(lysosomal membrane);GO:0005783(endoplasmic reticulum);GO:0005886(plasma membrane);GO:0006911(phagocytosis, engulfment);GO:0008104(protein localization);GO:0009986(cell surface);GO:0010008(endosome membr…	NA	NA	NA	triggering receptor expressed on myeloid cells-like 4 [Source:MGI Symbol;Acc:MGI:1923239]	protein_coding;retained_intron	12.3488	18.618	19.4927	2.61269	3.81013	3.85409	4.91	2.29572	2.34856e-22	9.21993e-21	up	yes
ENSMUSG00000031444	F10	ENSMUST00000063820;ENSMUST00000033821;ENSMUST00000152034;ENSMUST00000128418;ENSMUST00000123768	GO:0004252(serine-type endopeptidase activity);GO:0005509(calcium ion binding);GO:0005543(phospholipid binding);GO:0005576(extracellular region);GO:0005615(extracellular space);GO:0005783(endoplasmic reticulum);GO:0006508(proteolysis);GO:0007596(blood coagulation);GO:0007599(hemostasis);GO:0008233(peptidase activity);GO:0008236(serine-type peptidase activity);GO:0016020(membrane);GO:0016787(hydro…	04610(Complement and coagulation cascades);04610(Complement and coagulation cascades)	NA	NA	coagulation factor X [Source:MGI Symbol;Acc:MGI:103107]	protein_coding	5.98119	4.77519	5.93208	18.1246	20.6708	22.6455	0.271618	-1.88035	2.54166e-22	9.94673e-21	down	yes
ENSMUSG00000031257	Nox1	ENSMUST00000033610;ENSMUST00000113275;ENSMUST00000159259;ENSMUST00000159231;ENSMUST00000162833	GO:0000302(response to reactive oxygen species);GO:0001525(angiogenesis);GO:0003081(regulation of systemic arterial blood pressure by renin-angiotensin);GO:0005737(cytoplasm);GO:0005768(endosome);GO:0005769(early endosome);GO:0005886(plasma membrane);GO:0006952(defense response);GO:0007165(signal transduction);GO:0008284(positive regulation of cell population proliferation);GO:0010575(positive re…	04380(Osteoclast differentiation);04933(AGE-RAGE signaling pathway in diabetic complications);05418(Fluid shear stress and atherosclerosis);05418(Fluid shear stress and atherosclerosis)	K08008	NA	NADPH oxidase 1 [Source:MGI Symbol;Acc:MGI:2450016]	protein_coding	0.450552	0.996264	1.32259	6.46323	9.41312	11.5741	0.100887	-3.30918	2.58504e-22	1.00849e-20	down	yes
ENSMUSG00000024754	Cemip2	ENSMUST00000025663;ENSMUST00000237802;ENSMUST00000236506;ENSMUST00000238079;ENSMUST00000096194	GO:0001525(angiogenesis);GO:0004415(hyalurononglucosaminidase activity);GO:0005509(calcium ion binding);GO:0005886(plasma membrane);GO:0005887(integral component of plasma membrane);GO:0007275(multicellular organism development);GO:0008152(metabolic process);GO:0016020(membrane);GO:0016021(integral component of membrane);GO:0016787(hydrolase activity);GO:0016798(hydrolase activity, acting on glyc…	NA	K22144	EC:3.2.1.35	cell migration inducing hyaluronidase 2 [Source:MGI Symbol;Acc:MGI:1890373]	protein_coding;retained_intron	4.34264	4.0709	3.93717	13.6149	11.8729	13.2629	0.318722	-1.64963	3.02196e-22	1.17351e-20	down	yes
ENSMUSG00000030256	Bhlhe41	ENSMUST00000032386;ENSMUST00000111703;ENSMUST00000203949	GO:0000122(negative regulation of transcription by RNA polymerase II);GO:0000977(RNA polymerase II regulatory region sequence-specific DNA binding);GO:0000978(RNA polymerase II cis-regulatory region sequence-specific DNA binding);GO:0000981(DNA-binding transcription factor activity, RNA polymerase II-specific);GO:0001102(RNA polymerase II activating transcription factor binding);GO:0001227(DNA-bi…	04710(Circadian rhythm);04710(Circadian rhythm)	K03730	NA	basic helix-loop-helix family, member e41 [Source:MGI Symbol;Acc:MGI:1930704]	protein_coding;retained_intron	20.4942	13.4214	12.9843	3.69147	3.27083	2.47292	4.97074	2.31346	3.02684e-22	1.17351e-20	up	yes
ENSMUSG00000037405	Icam1	ENSMUST00000086399;ENSMUST00000215003	GO:0001772(immunological synapse);GO:0002291(T cell activation via T cell receptor contact with antigen bound to MHC molecule on antigen presenting cell);GO:0002438(acute inflammatory response to antigenic stimulus);GO:0002457(T cell antigen processing and presentation);GO:0002693(positive regulation of cellular extravasation);GO:0005178(integrin binding);GO:0005615(extracellular space);GO:000588…	04064(NF-kappa B signaling pathway);04514(Cell adhesion molecules (CAMs));04650(Natural killer cell mediated cytotoxicity);04668(TNF signaling pathway);04670(Leukocyte transendothelial migration);04933(AGE-RAGE signaling pathway in diabetic complications);05143(African trypanosomiasis);05144(Malaria);05150(Staphylococcus aureus infection);05164(Influenza A);05166(Human T-cell leukemia virus 1 inf…	K06490	NA	intercellular adhesion molecule 1 [Source:MGI Symbol;Acc:MGI:96392]	protein_coding;retained_intron	174	205.128	239.362	613.242	644.924	619.277	0.329432	-1.60195	3.31067e-22	1.27958e-20	down	yes
ENSMUSG00000031608	Galnt7	ENSMUST00000034021;ENSMUST00000110316;ENSMUST00000156907;ENSMUST00000139417	GO:0000139(Golgi membrane);GO:0004653(polypeptide N-acetylgalactosaminyltransferase activity);GO:0005794(Golgi apparatus);GO:0006486(protein glycosylation);GO:0006493(protein O-linked glycosylation);GO:0016020(membrane);GO:0016021(integral component of membrane);GO:0016740(transferase activity);GO:0016757(transferase activity, transferring glycosyl groups);GO:0030246(carbohydrate binding);GO:0046…	00512(Mucin type O-glycan biosynthesis);00512(Mucin type O-glycan biosynthesis)	K00710	EC:2.4.1.41	polypeptide N-acetylgalactosaminyltransferase 7 [Source:MGI Symbol;Acc:MGI:1349449]	protein_coding;retained_intron;processed_transcript	4.67411	7.13659	7.74687	21.1135	24.9831	25.6182	0.272713	-1.87454	3.39275e-22	1.30726e-20	down	yes
ENSMUSG00000025058	5430427O19Rik	ENSMUST00000113976	GO:0003674(molecular_function);GO:0005634(nucleus);GO:0005737(cytoplasm);GO:0035751(regulation of lysosomal lumen pH)	NA	NA	NA	RIKEN cDNA 5430427O19 gene [Source:MGI Symbol;Acc:MGI:1918648]	protein_coding	1.67538	2.281	2.55908	12.3044	8.62465	9.04735	0.217353	-2.20189	3.81375e-22	1.46495e-20	down	yes
ENSMUSG00000028064	Sema4a	ENSMUST00000184487;ENSMUST00000029700;ENSMUST00000149145;ENSMUST00000156108;ENSMUST00000135539;ENSMUST00000169222;ENSMUST00000141471;ENSMUST00000166237;ENSMUST00000185137;ENSMUST00000127436;ENSMUST00000125526;ENSMUST00000146921;ENSMUST00000107531;ENSMUST00000147200;ENSMUST00000184972;ENSMUST00000165898;ENSMUST00000123753;ENSMUST00000184876;ENSMUST00000135732	GO:0001525(angiogenesis);GO:0001755(neural crest cell migration);GO:0002250(adaptive immune response);GO:0002292(T cell differentiation involved in immune response);GO:0002376(immune system process);GO:0005515(protein binding);GO:0005615(extracellular space);GO:0005886(plasma membrane);GO:0005887(integral component of plasma membrane);GO:0007275(multicellular organism development);GO:0007399(nerv…	04360(Axon guidance);04360(Axon guidance)	K06521	NA	sema domain, immunoglobulin domain (Ig), transmembrane domain (TM) and short cytoplasmic domain, (semaphorin) 4A [Source:MGI Symbol;Acc:MGI:107560]	nonsense_mediated_decay;protein_coding;retained_intron;processed_transcript	1.20663	1.75678	2.40313	7.8061	9.11975	8.2522	0.213144	-2.2301	4.15996e-22	1.59303e-20	down	yes
ENSMUSG00000025503	Taldo1	ENSMUST00000211654;ENSMUST00000211759;ENSMUST00000026576;ENSMUST00000125597;ENSMUST00000141793	GO:0003824(catalytic activity);GO:0004801(sedoheptulose-7-phosphate:D-glyceraldehyde-3-phosphate glyceronetransferase activity);GO:0005737(cytoplasm);GO:0005829(cytosol);GO:0005975(carbohydrate metabolic process);GO:0006002(fructose 6-phosphate metabolic process);GO:0006098(pentose-phosphate shunt);GO:0009052(pentose-phosphate shunt, non-oxidative branch);GO:0016740(transferase activity);GO:00196…	00030(Pentose phosphate pathway);00030(Pentose phosphate pathway)	K00616	EC:2.2.1.2	transaldolase 1 [Source:MGI Symbol;Acc:MGI:1274789]	protein_coding;processed_transcript;retained_intron	337.473	370.972	338.126	100.345	130.774	111.892	3.05113	1.60934	4.4356e-22	1.6934e-20	up	yes
ENSMUSG00000016529	Il10	ENSMUST00000016673	GO:0001818(negative regulation of cytokine production);GO:0001938(positive regulation of endothelial cell proliferation);GO:0002237(response to molecule of bacterial origin);GO:0002719(negative regulation of cytokine production involved in immune response);GO:0002875(negative regulation of chronic inflammatory response to antigenic stimulus);GO:0002904(positive regulation of B cell apoptotic proc…	04060(Cytokine-cytokine receptor interaction);04068(FoxO signaling pathway);04625(C-type lectin receptor signaling pathway);04630(Jak-STAT signaling pathway);04660(T cell receptor signaling pathway);04672(Intestinal immune network for IgA production);05133(Pertussis);05140(Leishmaniasis);05142(Chagas disease (American trypanosomiasis));05143(African trypanosomiasis);05144(Malaria);05145(Toxoplasm…	K05443	NA	interleukin 10 [Source:MGI Symbol;Acc:MGI:96537]	protein_coding	2.59702	0.833902	0.840949	48.5513	21.3421	33.2132	0.0414316	-4.59313	4.45792e-22	1.69673e-20	down	yes
ENSMUSG00000032174	Icam5	ENSMUST00000019616	GO:0005178(integrin binding);GO:0005515(protein binding);GO:0005886(plasma membrane);GO:0005887(integral component of plasma membrane);GO:0006909(phagocytosis);GO:0007155(cell adhesion);GO:0016020(membrane);GO:0016021(integral component of membrane);GO:0098609(cell-cell adhesion)	NA	K06769	NA	intercellular adhesion molecule 5, telencephalin [Source:MGI Symbol;Acc:MGI:109430]	protein_coding	0.033386	0.061546	0.091105	1.23057	1.94212	1.21739	0.0423767	-4.56059	5.37583e-22	2.03988e-20	down	yes
ENSMUSG00000018217	Pmp22	ENSMUST00000018361;ENSMUST00000108700;ENSMUST00000108702;ENSMUST00000140648;ENSMUST00000108701	GO:0005886(plasma membrane);GO:0005923(bicellular tight junction);GO:0008285(negative regulation of cell population proliferation);GO:0010977(negative regulation of neuron projection development);GO:0016020(membrane);GO:0016021(integral component of membrane);GO:0030154(cell differentiation);GO:0042552(myelination);GO:0043218(compact myelin);GO:0043218(compact myelin)	NA	K19289	NA	peripheral myelin protein 22 [Source:MGI Symbol;Acc:MGI:97631]	protein_coding;processed_transcript	124.237	104.698	88.5093	32.1559	25.4055	25.7716	3.80935	1.92954	6.06033e-22	2.29264e-20	up	yes
ENSMUSG00000032965	Ift57	ENSMUST00000142682;ENSMUST00000046777;ENSMUST00000127784;ENSMUST00000140914	GO:0001843(neural tube closure);GO:0001947(heart looping);GO:0003677(DNA binding);GO:0005515(protein binding);GO:0005737(cytoplasm);GO:0005794(Golgi apparatus);GO:0005813(centrosome);GO:0005856(cytoskeleton);GO:0005929(cilium);GO:0005930(axoneme);GO:0006915(apoptotic process);GO:0006919(activation of cysteine-type endopeptidase activity involved in apoptotic process);GO:0007224(smoothened signali…	05016(Huntington disease);05016(Huntington disease)	K04638	NA	intraflagellar transport 57 [Source:MGI Symbol;Acc:MGI:1921166]	protein_coding;processed_transcript	4.62446	5.75344	6.26079	17.5266	20.5274	17.3876	0.300112	-1.73642	6.40932e-22	2.41734e-20	down	yes
ENSMUSG00000033365	Ipo13	ENSMUST00000036156;ENSMUST00000155524;ENSMUST00000134752;ENSMUST00000153918;ENSMUST00000136670;ENSMUST00000140661	GO:0005634(nucleus);GO:0005737(cytoplasm);GO:0006606(protein import into nucleus);GO:0006886(intracellular protein transport);GO:0008536(Ran GTPase binding);GO:0015031(protein transport);GO:0035259(glucocorticoid receptor binding);GO:0035259(glucocorticoid receptor binding)	NA	NA	NA	importin 13 [Source:MGI Symbol;Acc:MGI:2385205]	protein_coding;processed_transcript	21.2782	28.9511	27.8763	7.12161	9.06449	7.94985	3.23606	1.69424	7.20176e-22	2.70804e-20	up	yes
ENSMUSG00000017428	Psmd11	ENSMUST00000173938;ENSMUST00000173060;ENSMUST00000017572;ENSMUST00000147898;ENSMUST00000174743;ENSMUST00000173797;ENSMUST00000125591;ENSMUST00000129500;ENSMUST00000172641;ENSMUST00000172847;ENSMUST00000172773;ENSMUST00000173186;ENSMUST00000148895;ENSMUST00000172615;ENSMUST00000173565	GO:0000502(proteasome complex);GO:0005198(structural molecule activity);GO:0005515(protein binding);GO:0005838(proteasome regulatory particle);GO:0006511(ubiquitin-dependent protein catabolic process);GO:0008541(proteasome regulatory particle, lid subcomplex);GO:0022624(proteasome accessory complex);GO:0043248(proteasome assembly);GO:0048863(stem cell differentiation);GO:0048863(stem cell differe…	03050(Proteasome);05169(Epstein-Barr virus infection);05169(Epstein-Barr virus infection)	K03036	NA	proteasome (prosome, macropain) 26S subunit, non-ATPase, 11 [Source:MGI Symbol;Acc:MGI:1916327]	protein_coding;nonsense_mediated_decay;retained_intron	36.3165	36.0306	35.885	11.6327	13.1177	12.038	2.94201	1.5568	8.91285e-22	3.34138e-20	up	yes
ENSMUSG00000055723	Rras2	ENSMUST00000069449;ENSMUST00000210075	GO:0000139(Golgi membrane);GO:0000166(nucleotide binding);GO:0003924(GTPase activity);GO:0005515(protein binding);GO:0005525(GTP binding);GO:0005794(Golgi apparatus);GO:0005886(plasma membrane);GO:0007165(signal transduction);GO:0007265(Ras protein signal transduction);GO:0009987(cellular process);GO:0016020(membrane);GO:0016787(hydrolase activity);GO:0019003(GDP binding);GO:0030335(positive regu…	04010(MAPK signaling pathway);04014(Ras signaling pathway);04024(cAMP signaling pathway);04072(Phospholipase D signaling pathway);04137(Mitophagy - animal);04140(Autophagy - animal);04218(Cellular senescence);04371(Apelin signaling pathway);04625(C-type lectin receptor signaling pathway);04810(Regulation of actin cytoskeleton);05205(Proteoglycans in cancer);05205(Proteoglycans in cancer)	K07830	NA	related RAS viral (r-ras) oncogene 2 [Source:MGI Symbol;Acc:MGI:1914172]	protein_coding;nonsense_mediated_decay	1.28075	2.5043	1.80177	7.94206	14.4206	10.4118	0.170463	-2.55247	9.30383e-22	3.47751e-20	down	yes
ENSMUSG00000110388	Gm30329	ENSMUST00000211572	NA	NA	NA	NA	predicted gene, 30329 [Source:MGI Symbol;Acc:MGI:5589488]	antisense	5.53723	4.46165	3.44641	0.29698	0.596897	0.537241	9.39496	3.23189	9.84718e-22	3.66219e-20	up	yes
ENSMUSG00000059956	Serpinb12	ENSMUST00000081277;ENSMUST00000112724;ENSMUST00000126812	GO:0002244(hematopoietic progenitor cell differentiation);GO:0004867(serine-type endopeptidase inhibitor activity);GO:0005615(extracellular space);GO:0005737(cytoplasm);GO:0010466(negative regulation of peptidase activity);GO:0010951(negative regulation of endopeptidase activity);GO:0030414(peptidase inhibitor activity);GO:0030414(peptidase inhibitor activity)	NA	K13966	NA	serine (or cysteine) peptidase inhibitor, clade B (ovalbumin), member 12 [Source:MGI Symbol;Acc:MGI:1919119]	protein_coding;retained_intron	0.974104	1.34413	1.31488	0.0001	0.0399511	0.0001	90.486	6.49962	9.85658e-22	3.66219e-20	up	yes
ENSMUSG00000017652	Cd40	ENSMUST00000017799;ENSMUST00000140951;ENSMUST00000184221;ENSMUST00000073707;ENSMUST00000154443;ENSMUST00000153105;ENSMUST00000081310	GO:0001934(positive regulation of protein phosphorylation);GO:0002376(immune system process);GO:0002768(immune response-regulating cell surface receptor signaling pathway);GO:0003823(antigen binding);GO:0005515(protein binding);GO:0005576(extracellular region);GO:0005615(extracellular space);GO:0005737(cytoplasm);GO:0005886(plasma membrane);GO:0006874(cellular calcium ion homeostasis);GO:0006954(…	04060(Cytokine-cytokine receptor interaction);04064(NF-kappa B signaling pathway);04514(Cell adhesion molecules (CAMs));04620(Toll-like receptor signaling pathway);04672(Intestinal immune network for IgA production);05144(Malaria);05145(Toxoplasmosis);05166(Human T-cell leukemia virus 1 infection);05169(Epstein-Barr virus infection);05202(Transcriptional misregulation in cancer);05310(Asthma);053…	K03160	NA	CD40 antigen [Source:MGI Symbol;Acc:MGI:88336]	protein_coding;nonsense_mediated_decay;retained_intron	86.4311	92.3217	113.476	295.293	290.977	287.248	0.334543	-1.57974	1.055e-21	3.9082e-20	down	yes
ENSMUSG00000026479	Lamc2	ENSMUST00000027753;ENSMUST00000189005;ENSMUST00000185328;ENSMUST00000188206;ENSMUST00000185356;ENSMUST00000188831	GO:0005604(basement membrane);GO:0005607(laminin-2 complex);GO:0005615(extracellular space);GO:0005938(cell cortex);GO:0008284(positive regulation of cell population proliferation);GO:0016020(membrane);GO:0030335(positive regulation of cell migration);GO:0031012(extracellular matrix);GO:0048471(perinuclear region of cytoplasm);GO:0048471(perinuclear region of cytoplasm)	04151(PI3K-Akt signaling pathway);04510(Focal adhesion);04512(ECM-receptor interaction);05145(Toxoplasmosis);05146(Amoebiasis);05165(Human papillomavirus infection);05200(Pathways in cancer);05222(Small cell lung cancer);05222(Small cell lung cancer)	K06246	NA	laminin, gamma 2 [Source:MGI Symbol;Acc:MGI:99913]	protein_coding;retained_intron	0.468629	0.78961	0.522615	0.00781249	0.035721	0.0106852	32.8458	5.03764	1.11663e-21	4.12427e-20	up	yes
ENSMUSG00000058793	Cds2	ENSMUST00000103181;ENSMUST00000110158;ENSMUST00000125060;ENSMUST00000147456;ENSMUST00000138194;ENSMUST00000089461	GO:0004605(phosphatidate cytidylyltransferase activity);GO:0005783(endoplasmic reticulum);GO:0005789(endoplasmic reticulum membrane);GO:0006629(lipid metabolic process);GO:0007602(phototransduction);GO:0008654(phospholipid biosynthetic process);GO:0016020(membrane);GO:0016021(integral component of membrane);GO:0016024(CDP-diacylglycerol biosynthetic process);GO:0016740(transferase activity);GO:00…	00564(Glycerophospholipid metabolism);04070(Phosphatidylinositol signaling system);04070(Phosphatidylinositol signaling system)	K00981	EC:2.7.7.41	CDP-diacylglycerol synthase (phosphatidate cytidylyltransferase) 2 [Source:MGI Symbol;Acc:MGI:1332236]	protein_coding;nonsense_mediated_decay	22.84	22.067	20.8676	7.30161	7.08258	7.62141	2.989	1.57966	1.20326e-21	4.43113e-20	up	yes
ENSMUSG00000020580	Rock2	ENSMUST00000020904;ENSMUST00000221463;ENSMUST00000220542;ENSMUST00000220688	GO:0000166(nucleotide binding);GO:0001934(positive regulation of protein phosphorylation);GO:0004672(protein kinase activity);GO:0004674(protein serine/threonine kinase activity);GO:0005524(ATP binding);GO:0005634(nucleus);GO:0005737(cytoplasm);GO:0005813(centrosome);GO:0005815(microtubule organizing center);GO:0005829(cytosol);GO:0005856(cytoskeleton);GO:0005886(plasma membrane);GO:0006468(prote…	04022(cGMP-PKG signaling pathway);04024(cAMP signaling pathway);04062(Chemokine signaling pathway);04071(Sphingolipid signaling pathway);04270(Vascular smooth muscle contraction);04310(Wnt signaling pathway);04360(Axon guidance);04510(Focal adhesion);04530(Tight junction);04611(Platelet activation);04670(Leukocyte transendothelial migration);04810(Regulation of actin cytoskeleton);04921(Oxytocin …	K17388	EC:2.7.11.1	Rho-associated coiled-coil containing protein kinase 2 [Source:MGI Symbol;Acc:MGI:107926]	protein_coding;retained_intron	9.65331	9.86283	9.00172	2.83478	3.47593	2.96101	3.07579	1.62096	1.20719e-21	4.43253e-20	up	yes
ENSMUSG00000035498	Cdcp1	ENSMUST00000039229;ENSMUST00000148158;ENSMUST00000140915	GO:0005575(cellular_component);GO:0005886(plasma membrane);GO:0008150(biological_process);GO:0016020(membrane);GO:0016021(integral component of membrane);GO:0016021(integral component of membrane)	NA	K06732	NA	CUB domain containing protein 1 [Source:MGI Symbol;Acc:MGI:2442010]	protein_coding;retained_intron	0.192907	0.253606	0.146463	0.0001	0.0001	0.0001	1976.59	10.9488	1.23505e-21	4.52153e-20	up	yes
ENSMUSG00000040522	Tlr8	ENSMUST00000112170;ENSMUST00000148370;ENSMUST00000049023;ENSMUST00000138311;ENSMUST00000133722	GO:0001774(microglial cell activation);GO:0001932(regulation of protein phosphorylation);GO:0002224(toll-like receptor signaling pathway);GO:0002376(immune system process);GO:0002755(MyD88-dependent toll-like receptor signaling pathway);GO:0003677(DNA binding);GO:0003723(RNA binding);GO:0003725(double-stranded RNA binding);GO:0003727(single-stranded RNA binding);GO:0004888(transmembrane signaling…	04620(Toll-like receptor signaling pathway);04620(Toll-like receptor signaling pathway)	K10170	NA	toll-like receptor 8 [Source:MGI Symbol;Acc:MGI:2176887]	protein_coding;processed_transcript	4.45952	2.50988	3.97462	21.7905	15.3217	19.9513	0.191787	-2.38243	1.4739e-21	5.38016e-20	down	yes
ENSMUSG00000029161	Cgref1	ENSMUST00000031051;ENSMUST00000202627	GO:0005509(calcium ion binding);GO:0005509(calcium ion binding)	NA	NA	NA	cell growth regulator with EF hand domain 1 [Source:MGI Symbol;Acc:MGI:1915817]	protein_coding;retained_intron	4.07183	3.62141	2.54873	0.149976	0.248611	0.0550897	22.5755	4.49669	1.51353e-21	5.50872e-20	up	yes
ENSMUSG00000019790	Stxbp5	ENSMUST00000038213;ENSMUST00000136259;ENSMUST00000125200;ENSMUST00000141722;ENSMUST00000139779;ENSMUST00000139199;ENSMUST00000148009;ENSMUST00000128487;ENSMUST00000151435;ENSMUST00000136324;ENSMUST00000131828;ENSMUST00000219200	GO:0005096(GTPase activator activity);GO:0005515(protein binding);GO:0005737(cytoplasm);GO:0005829(cytosol);GO:0005886(plasma membrane);GO:0005892(acetylcholine-gated channel complex);GO:0006887(exocytosis);GO:0007409(axonogenesis);GO:0008021(synaptic vesicle);GO:0015031(protein transport);GO:0016020(membrane);GO:0017075(syntaxin-1 binding);GO:0017137(Rab GTPase binding);GO:0017157(regulation of …	NA	K08518	NA	syntaxin binding protein 5 (tomosyn) [Source:MGI Symbol;Acc:MGI:1926058]	protein_coding;retained_intron;processed_transcript	5.26504	5.00529	5.09776	1.75573	1.6807	1.61602	3.04171	1.60488	1.61997e-21	5.87898e-20	up	yes
ENSMUSG00000012428	Steap4	ENSMUST00000115421	GO:0000139(Golgi membrane);GO:0005654(nucleoplasm);GO:0005768(endosome);GO:0005794(Golgi apparatus);GO:0005886(plasma membrane);GO:0005887(integral component of plasma membrane);GO:0006811(ion transport);GO:0008823(cupric reductase activity);GO:0009055(electron transfer activity);GO:0015677(copper ion import);GO:0016020(membrane);GO:0016021(integral component of membrane);GO:0016491(oxidoreductas…	NA	K19876	EC:1.16.1.-	STEAP family member 4 [Source:MGI Symbol;Acc:MGI:1923560]	protein_coding	0.068825	0.042486	0.048754	1.4885	0.851824	1.69166	0.0396988	-4.65476	1.84551e-21	6.67807e-20	down	yes
ENSMUSG00000028341	Nr4a3	ENSMUST00000030025;ENSMUST00000153369;ENSMUST00000154186;ENSMUST00000133539	GO:0000122(negative regulation of transcription by RNA polymerase II);GO:0000977(RNA polymerase II regulatory region sequence-specific DNA binding);GO:0000978(RNA polymerase II cis-regulatory region sequence-specific DNA binding);GO:0001223(transcription coactivator binding);GO:0001228(DNA-binding transcription activator activity, RNA polymerase II-specific);GO:0001707(mesoderm formation);GO:0003…	05202(Transcriptional misregulation in cancer);05202(Transcriptional misregulation in cancer)	K08559	NA	nuclear receptor subfamily 4, group A, member 3 [Source:MGI Symbol;Acc:MGI:1352457]	protein_coding;processed_transcript	1.16154	1.60919	1.90971	9.7016	14.5994	35.2896	0.0785433	-3.67037	1.85188e-21	6.68174e-20	down	yes
ENSMUSG00000058672	Tubb2a	ENSMUST00000056427	GO:0000166(nucleotide binding);GO:0000226(microtubule cytoskeleton organization);GO:0000278(mitotic cell cycle);GO:0001764(neuron migration);GO:0003924(GTPase activity);GO:0005200(structural constituent of cytoskeleton);GO:0005525(GTP binding);GO:0005737(cytoplasm);GO:0005856(cytoskeleton);GO:0005874(microtubule);GO:0007017(microtubule-based process)	04145(Phagosome);04540(Gap junction)	K07375	NA	tubulin, beta 2A class IIA [Source:MGI Symbol;Acc:MGI:107861]	protein_coding	49.3987	65.5896	64.6284	9.7798	18.6357	13.136	4.32275	2.11195	1.96122e-21	7.05589e-20	up	yes
ENSMUSG00000037731	Themis2	ENSMUST00000045154	GO:0002376(immune system process);GO:0005515(protein binding);GO:0005634(nucleus);GO:0005737(cytoplasm);GO:0006954(inflammatory response);GO:0050852(T cell receptor signaling pathway)	NA	NA	NA	thymocyte selection associated family member 2 [Source:MGI Symbol;Acc:MGI:2446213]	protein_coding	26.4745	32.7903	44.8771	159.567	113.715	147	0.24779	-2.01281	2.0164e-21	7.23354e-20	down	yes
ENSMUSG00000040760	Appl1	ENSMUST00000036570;ENSMUST00000141599;ENSMUST00000142645;ENSMUST00000142261;ENSMUST00000224406	GO:0001726(ruffle);GO:0001786(phosphatidylserine binding);GO:0005515(protein binding);GO:0005634(nucleus);GO:0005737(cytoplasm);GO:0005768(endosome);GO:0005769(early endosome);GO:0005829(cytosol);GO:0005886(plasma membrane);GO:0006606(protein import into nucleus);GO:0007049(cell cycle);GO:0007179(transforming growth factor beta receptor signaling pathway);GO:0008286(insulin receptor signaling pat…	04211(Longevity regulating pathway);05200(Pathways in cancer);05210(Colorectal cancer);05210(Colorectal cancer)	K08733	NA	adaptor protein, phosphotyrosine interaction, PH domain and leucine zipper containing 1 [Source:MGI Symbol;Acc:MGI:1920243]	protein_coding;retained_intron;processed_transcript	7.13458	8.063	7.52601	20.3915	23.5504	21.1036	0.349349	-1.51726	2.25156e-21	8.05401e-20	down	yes
ENSMUSG00000029310	Nudt9	ENSMUST00000031250;ENSMUST00000150226;ENSMUST00000142018;ENSMUST00000134313;ENSMUST00000148261;ENSMUST00000128511	GO:0005739(mitochondrion);GO:0016604(nuclear body);GO:0016787(hydrolase activity);GO:0030054(cell junction);GO:0031965(nuclear membrane);GO:0043262(adenosine-diphosphatase activity);GO:0046032(ADP catabolic process);GO:0046709(IDP catabolic process);GO:0047631(ADP-ribose diphosphatase activity);GO:0047631(ADP-ribose diphosphatase activity)	00230(Purine metabolism);00230(Purine metabolism)	K13988	EC:3.6.1.13	nudix (nucleoside diphosphate linked moiety X)-type motif 9 [Source:MGI Symbol;Acc:MGI:1921417]	protein_coding;retained_intron	20.3589	24.3246	29.4227	74.1059	80.3694	76.9553	0.320209	-1.64291	2.2675e-21	8.08785e-20	down	yes
ENSMUSG00000035561	Aldh1b1	ENSMUST00000044384;ENSMUST00000172750	GO:0004029(aldehyde dehydrogenase (NAD+) activity);GO:0005654(nucleoplasm);GO:0005739(mitochondrion);GO:0005759(mitochondrial matrix);GO:0006068(ethanol catabolic process);GO:0016491(oxidoreductase activity);GO:0016620(oxidoreductase activity, acting on the aldehyde or oxo group of donors, NAD or NADP as acceptor);GO:0043231(intracellular membrane-bounded organelle);GO:0043878(glyceraldehyde-3-ph…	00010(Glycolysis / Gluconeogenesis);00053(Ascorbate and aldarate metabolism);00071(Fatty acid degradation);00280(Valine, leucine and isoleucine degradation);00310(Lysine degradation);00330(Arginine and proline metabolism);00340(Histidine metabolism);00380(Tryptophan metabolism);00410(beta-Alanine metabolism);00561(Glycerolipid metabolism);00620(Pyruvate metabolism);00620(Pyruvate metabolism)	K00128	EC:1.2.1.3	aldehyde dehydrogenase 1 family, member B1 [Source:MGI Symbol;Acc:MGI:1919785]	protein_coding	2.64999	3.03314	3.66669	14.221	10.8196	15.9533	0.228079	-2.1324	2.46377e-21	8.76289e-20	down	yes
ENSMUSG00000024943	Smc5	ENSMUST00000087556;ENSMUST00000224441;ENSMUST00000223934;ENSMUST00000224723;ENSMUST00000226111;ENSMUST00000224008	GO:0000166(nucleotide binding);GO:0000722(telomere maintenance via recombination);GO:0000724(double-strand break repair via homologous recombination);GO:0000775(chromosome, centromeric region);GO:0000781(chromosome, telomeric region);GO:0000803(sex chromosome);GO:0003674(molecular_function);GO:0005524(ATP binding);GO:0005634(nucleus);GO:0005694(chromosome);GO:0005737(cytoplasm);GO:0006281(DNA rep…	NA	K22803	NA	structural maintenance of chromosomes 5 [Source:MGI Symbol;Acc:MGI:2385088]	protein_coding;retained_intron	18.0588	21.1479	22.7924	6.39919	6.89062	7.26143	3.0168	1.59302	2.80001e-21	9.93048e-20	up	yes
ENSMUSG00000028771	Ptpn12	ENSMUST00000126853;ENSMUST00000030556;ENSMUST00000151366;ENSMUST00000199774;ENSMUST00000140057;ENSMUST00000148711;ENSMUST00000151813	GO:0002102(podosome);GO:0004721(phosphoprotein phosphatase activity);GO:0004725(protein tyrosine phosphatase activity);GO:0004726(non-membrane spanning protein tyrosine phosphatase activity);GO:0005515(protein binding);GO:0005634(nucleus);GO:0005737(cytoplasm);GO:0005829(cytosol);GO:0005925(focal adhesion);GO:0006470(protein dephosphorylation);GO:0016311(dephosphorylation);GO:0016787(hydrolase ac…	NA	K18024	EC:3.1.3.48	protein tyrosine phosphatase, non-receptor type 12 [Source:MGI Symbol;Acc:MGI:104673]	retained_intron;protein_coding;nonsense_mediated_decay	64.0023	67.5398	68.1239	24.2078	23.1893	21.3117	2.90597	1.53902	3.12287e-21	1.10442e-19	up	yes
ENSMUSG00000058006	Mdn1	ENSMUST00000071642;ENSMUST00000150934;ENSMUST00000178134;ENSMUST00000124361;ENSMUST00000138577;ENSMUST00000149941;ENSMUST00000136608;ENSMUST00000133403;ENSMUST00000124657;ENSMUST00000151626;ENSMUST00000125323	GO:0000027(ribosomal large subunit assembly);GO:0000166(nucleotide binding);GO:0003674(molecular_function);GO:0005524(ATP binding);GO:0005634(nucleus);GO:0005654(nucleoplasm);GO:0005730(nucleolus);GO:0005829(cytosol);GO:0006364(rRNA processing);GO:0016887(ATPase activity);GO:0030687(preribosome, large subunit precursor);GO:0045111(intermediate filament cytoskeleton);GO:0045111(intermediate filame…	03008(Ribosome biogenesis in eukaryotes);03008(Ribosome biogenesis in eukaryotes)	K14572	NA	midasin AAA ATPase 1 [Source:MGI Symbol;Acc:MGI:1926159]	protein_coding;processed_transcript	3.39864	4.19908	3.8321	1.12469	1.40457	1.21373	3.05366	1.61054	3.43747e-21	1.21224e-19	up	yes
ENSMUSG00000030522	Mtmr10	ENSMUST00000032736;ENSMUST00000206680;ENSMUST00000206452;ENSMUST00000206732	GO:0004438(phosphatidylinositol-3-phosphatase activity);GO:0005737(cytoplasm);GO:0046856(phosphatidylinositol dephosphorylation);GO:0046856(phosphatidylinositol dephosphorylation)	NA	K18085	NA	myotubularin related protein 10 [Source:MGI Symbol;Acc:MGI:2142292]	protein_coding;nonsense_mediated_decay;retained_intron	3.61427	3.87102	3.35775	0.978929	1.0263	0.807435	3.85508	1.94676	3.58931e-21	1.26222e-19	up	yes
ENSMUSG00000038593	Tctn1	ENSMUST00000111738;ENSMUST00000177148;ENSMUST00000137118;ENSMUST00000176677;ENSMUST00000141281	GO:0001701(in utero embryonic development);GO:0001841(neural tube formation);GO:0005515(protein binding);GO:0005576(extracellular region);GO:0005615(extracellular space);GO:0005737(cytoplasm);GO:0005856(cytoskeleton);GO:0007275(multicellular organism development);GO:0008589(regulation of smoothened signaling pathway);GO:0016020(membrane);GO:0021523(somatic motor neuron differentiation);GO:0021537…	NA	K19382	NA	tectonic family member 1 [Source:MGI Symbol;Acc:MGI:3603820]	protein_coding;retained_intron;processed_transcript;nonsense_mediated_decay	5.23837	4.72725	4.14795	1.31693	1.22786	1.24632	3.72281	1.89639	3.75747e-21	1.31765e-19	up	yes
ENSMUSG00000020010	Vnn3	ENSMUST00000020190	GO:0005615(extracellular space);GO:0005886(plasma membrane);GO:0006807(nitrogen compound metabolic process);GO:0015939(pantothenate metabolic process);GO:0016020(membrane);GO:0016787(hydrolase activity);GO:0016811(hydrolase activity, acting on carbon-nitrogen (but not peptide) bonds, in linear amides);GO:0017159(pantetheine hydrolase activity);GO:0031225(anchored component of membrane)	00770(Pantothenate and CoA biosynthesis)	K08069	EC:3.5.1.92	vanin 3 [Source:MGI Symbol;Acc:MGI:1347055]	protein_coding	0.141446	0.126963	0.106019	1.74558	2.18041	2.80633	0.0556165	-4.16834	4.00814e-21	1.40161e-19	down	yes
ENSMUSG00000024785	Rcl1	ENSMUST00000235900;ENSMUST00000064393	GO:0000447(endonucleolytic cleavage in ITS1 to separate SSU-rRNA from 5.8S rRNA and LSU-rRNA from tricistronic rRNA transcript (SSU-rRNA, 5.8S rRNA, LSU-rRNA));GO:0000479(endonucleolytic cleavage of tricistronic rRNA transcript (SSU-rRNA, 5.8S rRNA, LSU-rRNA));GO:0000480(endonucleolytic cleavage in 5'-ETS of tricistronic rRNA transcript (SSU-rRNA, 5.8S rRNA, LSU-rRNA));GO:0003824(catalytic activi…	03008(Ribosome biogenesis in eukaryotes);03008(Ribosome biogenesis in eukaryotes)	K11108	NA	RNA terminal phosphate cyclase-like 1 [Source:MGI Symbol;Acc:MGI:1913275]	protein_coding	4.90777	6.0655	4.99243	25.8777	17.665	20.141	0.250703	-1.99595	4.62715e-21	1.61356e-19	down	yes
ENSMUSG00000117444	Gm50020	ENSMUST00000234963	NA	NA	NA	NA	predicted gene, 50020 [Source:MGI Symbol;Acc:MGI:6275315]	antisense	1.35067	1.94711	1.29196	0.0001	0.0001	0.0001	15299.2	13.9012	4.9516e-21	1.72189e-19	up	yes
ENSMUSG00000029512	Ulk1	ENSMUST00000031490;ENSMUST00000200299;ENSMUST00000196094;ENSMUST00000199717;ENSMUST00000200099;ENSMUST00000199568;ENSMUST00000198561;ENSMUST00000196440;ENSMUST00000198470;ENSMUST00000197768;ENSMUST00000196883	GO:0000166(nucleotide binding);GO:0004672(protein kinase activity);GO:0004674(protein serine/threonine kinase activity);GO:0005524(ATP binding);GO:0005776(autophagosome);GO:0005829(cytosol);GO:0006468(protein phosphorylation);GO:0006914(autophagy);GO:0007165(signal transduction);GO:0007409(axonogenesis);GO:0008104(protein localization);GO:0010508(positive regulation of autophagy);GO:0016236(macro…	04137(Mitophagy - animal);04140(Autophagy - animal);04150(mTOR signaling pathway);04152(AMPK signaling pathway);04211(Longevity regulating pathway);04211(Longevity regulating pathway)	K21357	EC:2.7.11.1	unc-51 like kinase 1 [Source:MGI Symbol;Acc:MGI:1270126]	protein_coding;nonsense_mediated_decay;retained_intron;processed_transcript	5.80593	6.04032	5.5671	1.46851	1.83954	1.50698	3.61645	1.85458	5.32605e-21	1.84696e-19	up	yes
ENSMUSG00000024381	Bin1	ENSMUST00000234496;ENSMUST00000234857;ENSMUST00000091967;ENSMUST00000025239;ENSMUST00000234024;ENSMUST00000234373	GO:0002020(protease binding);GO:0005515(protein binding);GO:0005543(phospholipid binding);GO:0005634(nucleus);GO:0005635(nuclear envelope);GO:0005737(cytoplasm);GO:0005768(endosome);GO:0005829(cytosol);GO:0005856(cytoskeleton);GO:0005874(microtubule);GO:0005886(plasma membrane);GO:0006897(endocytosis);GO:0006997(nucleus organization);GO:0007275(multicellular organism development);GO:0008021(synap…	04144(Endocytosis);04666(Fc gamma R-mediated phagocytosis);04666(Fc gamma R-mediated phagocytosis)	K12562	NA	bridging integrator 1 [Source:MGI Symbol;Acc:MGI:108092]	protein_coding;retained_intron	12.3445	14.87	14.0557	4.3472	4.45342	4.75297	3.04497	1.60643	5.64199e-21	1.9511e-19	up	yes
ENSMUSG00000051727	Kctd14	ENSMUST00000206279;ENSMUST00000205577;ENSMUST00000206658;ENSMUST00000143321;ENSMUST00000121987;ENSMUST00000050732	GO:0003674(molecular_function);GO:0005515(protein binding);GO:0005575(cellular_component);GO:0008150(biological_process);GO:0051260(protein homooligomerization);GO:0051260(protein homooligomerization)	NA	K21917	NA	potassium channel tetramerisation domain containing 14 [Source:MGI Symbol;Acc:MGI:1289222]	protein_coding;nonsense_mediated_decay	0.0001	0.0179071	0.0001	0.48276	0.764314	0.987009	0.00810493	-6.94698	6.4657e-21	2.22977e-19	down	yes
ENSMUSG00000097077	Gm16712	ENSMUST00000181962	NA	NA	NA	NA	predicted gene, 16712 [Source:MGI Symbol;Acc:MGI:4439636]	antisense	1.93351	3.75226	4.66579	19.3481	18.1352	22.2815	0.173205	-2.52945	6.50882e-21	2.23846e-19	down	yes
ENSMUSG00000050628	Ubald2	ENSMUST00000057676;ENSMUST00000144310	GO:0003674(molecular_function);GO:0005515(protein binding);GO:0005575(cellular_component);GO:0008150(biological_process);GO:0008150(biological_process)	NA	NA	NA	UBA-like domain containing 2 [Source:MGI Symbol;Acc:MGI:1914635]	protein_coding;processed_transcript	2.59874	5.21983	2.88347	18.1937	17.6931	19.7558	0.192335	-2.3783	6.81392e-21	2.33695e-19	down	yes
ENSMUSG00000022533	Atp13a3	ENSMUST00000061350;ENSMUST00000100013;ENSMUST00000136065;ENSMUST00000229503;ENSMUST00000149882;ENSMUST00000229616;ENSMUST00000229750;ENSMUST00000153656	GO:0000166(nucleotide binding);GO:0005524(ATP binding);GO:0006812(cation transport);GO:0006874(cellular calcium ion homeostasis);GO:0016020(membrane);GO:0016021(integral component of membrane);GO:0016887(ATPase activity);GO:0046872(metal ion binding);GO:0046872(metal ion binding)	NA	K14951	EC:7.2.2.-	ATPase type 13A3 [Source:MGI Symbol;Acc:MGI:2685387]	protein_coding;retained_intron;processed_transcript	17.1493	21.9767	19.2364	5.3668	6.81135	6.8452	3.06793	1.61727	9.58347e-21	3.27781e-19	up	yes
ENSMUSG00000040723	Rcsd1	ENSMUST00000040357;ENSMUST00000195045;ENSMUST00000097474;ENSMUST00000192566;ENSMUST00000193714	GO:0003009(skeletal muscle contraction);GO:0005575(cellular_component);GO:0051015(actin filament binding);GO:0071474(cellular hyperosmotic response);GO:0071474(cellular hyperosmotic response)	NA	K18615	NA	RCSD domain containing 1 [Source:MGI Symbol;Acc:MGI:2676394]	protein_coding;processed_transcript;retained_intron	4.03472	4.50118	5.55697	15.0972	14.8929	13.4389	0.324504	-1.62369	1.28564e-20	4.38523e-19	down	yes
ENSMUSG00000031898	Dpep3	ENSMUST00000034371	GO:0001669(acrosomal vesicle);GO:0005515(protein binding);GO:0005886(plasma membrane);GO:0006508(proteolysis);GO:0008233(peptidase activity);GO:0008235(metalloexopeptidase activity);GO:0008237(metallopeptidase activity);GO:0008239(dipeptidyl-peptidase activity);GO:0016020(membrane);GO:0016787(hydrolase activity);GO:0016805(dipeptidase activity);GO:0031225(anchored component of membrane);GO:004687…	NA	K01273	EC:3.4.13.19	dipeptidase 3 [Source:MGI Symbol;Acc:MGI:1919104]	protein_coding	0.061397	0.144701	0.026144	2.26804	4.0971	1.90533	0.0280809	-5.15427	1.37621e-20	4.68135e-19	down	yes
ENSMUSG00000050578	Mmp13	ENSMUST00000015394	GO:0001958(endochondral ossification);GO:0001968(fibronectin binding);GO:0003417(growth plate cartilage development);GO:0004175(endopeptidase activity);GO:0004222(metalloendopeptidase activity);GO:0005509(calcium ion binding);GO:0005518(collagen binding);GO:0005576(extracellular region);GO:0005615(extracellular space);GO:0005764(lysosome);GO:0005794(Golgi apparatus);GO:0006508(proteolysis);GO:000…	04657(IL-17 signaling pathway);04926(Relaxin signaling pathway);04928(Parathyroid hormone synthesis, secretion and action)	K07994	EC:3.4.24.-	matrix metallopeptidase 13 [Source:MGI Symbol;Acc:MGI:1340026]	protein_coding	116.277	137.953	166.485	503.469	392.33	453.912	0.311707	-1.68174	1.48696e-20	5.04434e-19	down	yes
ENSMUSG00000027995	Tlr2	ENSMUST00000029623	GO:0001530(lipopolysaccharide binding);GO:0001540(amyloid-beta binding);GO:0001666(response to hypoxia);GO:0001774(microglial cell activation);GO:0001775(cell activation);GO:0002224(toll-like receptor signaling pathway);GO:0002237(response to molecule of bacterial origin);GO:0002374(cytokine secretion involved in immune response);GO:0002376(immune system process);GO:0002755(MyD88-dependent toll-l…	04145(Phagosome);04151(PI3K-Akt signaling pathway);04620(Toll-like receptor signaling pathway);05134(Legionellosis);05140(Leishmaniasis);05142(Chagas disease (American trypanosomiasis));05144(Malaria);05145(Toxoplasmosis);05146(Amoebiasis);05152(Tuberculosis);05161(Hepatitis B);05162(Measles);05168(Herpes simplex virus 1 infection);05169(Epstein-Barr virus infection);05170(Human immunodeficiency …	NA	NA	toll-like receptor 2 [Source:MGI Symbol;Acc:MGI:1346060]	protein_coding	121.645	113.184	121.578	361.509	324.839	328.56	0.351172	-1.50975	1.50399e-20	5.0883e-19	down	yes
ENSMUSG00000047344	Lancl3	ENSMUST00000069763	GO:0003674(molecular_function);GO:0003824(catalytic activity);GO:0005886(plasma membrane)	NA	NA	NA	LanC lantibiotic synthetase component C-like 3 (bacterial) [Source:MGI Symbol;Acc:MGI:2443335]	protein_coding	2.34531	2.33363	2.41689	0.11999	0.335181	0.133036	12.0635	3.59257	1.50932e-20	5.09254e-19	up	yes
ENSMUSG00000074802	Gas2l3	ENSMUST00000099374;ENSMUST00000105298;ENSMUST00000220128;ENSMUST00000220071;ENSMUST00000219073;ENSMUST00000218764;ENSMUST00000220234;ENSMUST00000219351	GO:0000226(microtubule cytoskeleton organization);GO:0003779(actin binding);GO:0005515(protein binding);GO:0005856(cytoskeleton);GO:0008017(microtubule binding);GO:0015629(actin cytoskeleton);GO:0015630(microtubule cytoskeleton);GO:0030036(actin cytoskeleton organization);GO:0030036(actin cytoskeleton organization)	NA	NA	NA	growth arrest-specific 2 like 3 [Source:MGI Symbol;Acc:MGI:1918780]	protein_coding;processed_transcript	22.997	24.2841	23.1534	8.21849	7.70865	8.60981	2.87055	1.52133	1.84471e-20	6.20737e-19	up	yes
ENSMUSG00000020393	Kremen1	ENSMUST00000020662;ENSMUST00000151978	GO:0003674(molecular_function);GO:0005886(plasma membrane);GO:0006915(apoptotic process);GO:0016020(membrane);GO:0016021(integral component of membrane);GO:0016055(Wnt signaling pathway);GO:0030279(negative regulation of ossification);GO:0043025(neuronal cell body);GO:0048681(negative regulation of axon regeneration);GO:0060173(limb development);GO:0090090(negative regulation of canonical Wnt sig…	NA	K23091	NA	kringle containing transmembrane protein 1 [Source:MGI Symbol;Acc:MGI:1933988]	protein_coding	5.26427	5.90407	5.61085	16.6194	14.8398	16.3963	0.350622	-1.51201	2.28327e-20	7.66246e-19	down	yes
ENSMUSG00000030095	Tmem43	ENSMUST00000032183;ENSMUST00000140246;ENSMUST00000144246;ENSMUST00000205954;ENSMUST00000153179	GO:0005634(nucleus);GO:0005637(nuclear inner membrane);GO:0005639(integral component of nuclear inner membrane);GO:0005783(endoplasmic reticulum);GO:0005788(endoplasmic reticulum lumen);GO:0005794(Golgi apparatus);GO:0016020(membrane);GO:0016021(integral component of membrane);GO:0043621(protein self-association);GO:0071763(nuclear membrane organization);GO:0071763(nuclear membrane organization)	NA	NA	NA	transmembrane protein 43 [Source:MGI Symbol;Acc:MGI:1921372]	protein_coding;retained_intron;processed_transcript	35.4872	37.6161	36.1521	12.8914	12.973	13.0715	2.80604	1.48854	2.56484e-20	8.58431e-19	up	yes
ENSMUSG00000057135	Scimp	ENSMUST00000108534;ENSMUST00000074572	GO:0001726(ruffle);GO:0001772(immunological synapse);GO:0002367(cytokine production involved in immune response);GO:0002732(positive regulation of dendritic cell cytokine production);GO:0005515(protein binding);GO:0005886(plasma membrane);GO:0016020(membrane);GO:0016021(integral component of membrane);GO:0030175(filopodium);GO:0031256(leading edge membrane);GO:0031259(uropod membrane);GO:0031410(…	NA	NA	NA	SLP adaptor and CSK interacting membrane protein [Source:MGI Symbol;Acc:MGI:3610314]	protein_coding	0.15936	0.436577	0.4605	5.45956	4.15207	7.07497	0.0633105	-3.98141	2.68299e-20	8.95574e-19	down	yes
ENSMUSG00000048621	Gm6377	ENSMUST00000060013;ENSMUST00000139259	GO:0003674(molecular_function);GO:0005575(cellular_component);GO:0035751(regulation of lysosomal lumen pH);GO:0035751(regulation of lysosomal lumen pH)	NA	NA	NA	predicted gene 6377 [Source:MGI Symbol;Acc:MGI:3647255]	protein_coding	24.1113	15.7683	15.2355	89.6443	66.7963	87.1147	0.226294	-2.14373	2.73139e-20	9.09297e-19	down	yes
ENSMUSG00000012819	Cdh23	ENSMUST00000105461;ENSMUST00000153677;ENSMUST00000151194;ENSMUST00000135638;ENSMUST00000123309;ENSMUST00000153149;ENSMUST00000105463;ENSMUST00000073242;ENSMUST00000144462;ENSMUST00000156501;ENSMUST00000127312;ENSMUST00000105462;ENSMUST00000124712;ENSMUST00000153525;ENSMUST00000128249;ENSMUST00000105464	GO:0001917(photoreceptor inner segment);GO:0005509(calcium ion binding);GO:0005515(protein binding);GO:0005813(centrosome);GO:0005886(plasma membrane);GO:0006816(calcium ion transport);GO:0007155(cell adhesion);GO:0007156(homophilic cell adhesion via plasma membrane adhesion molecules);GO:0007605(sensory perception of sound);GO:0007626(locomotory behavior);GO:0016020(membrane);GO:0016021(integral…	NA	K06813	NA	cadherin 23 (otocadherin) [Source:MGI Symbol;Acc:MGI:1890219]	protein_coding;processed_transcript;retained_intron	0.106468	0.0746514	0.0744212	0.0001	0.00121578	0.0001	180.494	7.49581	2.87479e-20	9.54492e-19	up	yes
ENSMUSG00000025278	Flnb	ENSMUST00000052678;ENSMUST00000228206	GO:0001725(stress fiber);GO:0003334(keratinocyte development);GO:0003382(epithelial cell morphogenesis);GO:0003779(actin binding);GO:0005515(protein binding);GO:0005634(nucleus);GO:0005737(cytoplasm);GO:0005829(cytosol);GO:0005856(cytoskeleton);GO:0005886(plasma membrane);GO:0005903(brush border);GO:0005925(focal adhesion);GO:0005938(cell cortex);GO:0007519(skeletal muscle tissue development);GO:…	04010(MAPK signaling pathway);04510(Focal adhesion);05132(Salmonella infection);05205(Proteoglycans in cancer);05205(Proteoglycans in cancer)	K04437	NA	filamin, beta [Source:MGI Symbol;Acc:MGI:2446089]	protein_coding;processed_transcript	15.0474	10.3567	15.075	63.0671	44.4309	52.9318	0.252317	-1.98669	3.78949e-20	1.25485e-18	down	yes
ENSMUSG00000058624	Gda	ENSMUST00000087600;ENSMUST00000136258;ENSMUST00000237823;ENSMUST00000121725	GO:0005515(protein binding);GO:0006147(guanine catabolic process);GO:0008270(zinc ion binding);GO:0008892(guanine deaminase activity);GO:0016787(hydrolase activity);GO:0016810(hydrolase activity, acting on carbon-nitrogen (but not peptide) bonds);GO:0019239(deaminase activity);GO:0031116(positive regulation of microtubule polymerization);GO:0046098(guanine metabolic process);GO:0046872(metal ion …	00230(Purine metabolism);00230(Purine metabolism)	K01487	EC:3.5.4.3	guanine deaminase [Source:MGI Symbol;Acc:MGI:95678]	protein_coding;retained_intron	3.13808	3.08812	3.73619	12.7118	9.52107	10.7117	0.302398	-1.72548	4.04046e-20	1.33442e-18	down	yes
ENSMUSG00000019122	Ccl9	ENSMUST00000019266;ENSMUST00000136131	GO:0002548(monocyte chemotaxis);GO:0005125(cytokine activity);GO:0005576(extracellular region);GO:0005615(extracellular space);GO:0006935(chemotaxis);GO:0006954(inflammatory response);GO:0006955(immune response);GO:0007165(signal transduction);GO:0007186(G protein-coupled receptor signaling pathway);GO:0008009(chemokine activity);GO:0030593(neutrophil chemotaxis);GO:0043547(positive regulation of…	04060(Cytokine-cytokine receptor interaction);04062(Chemokine signaling pathway);04062(Chemokine signaling pathway)	K22671	NA	chemokine (C-C motif) ligand 9 [Source:MGI Symbol;Acc:MGI:104533]	protein_coding;processed_transcript	330.246	363.107	353.291	851.94	1086.47	984.678	0.358062	-1.48172	4.54478e-20	1.49702e-18	down	yes
ENSMUSG00000049191	Rtl5	ENSMUST00000113631;ENSMUST00000188731;ENSMUST00000119076;ENSMUST00000139878	GO:0003674(molecular_function);GO:0005575(cellular_component);GO:0008150(biological_process);GO:0008150(biological_process)	NA	NA	NA	retrotransposon Gag like 5 [Source:MGI Symbol;Acc:MGI:3045324]	protein_coding;nonsense_mediated_decay;processed_transcript	0.428575	0.446304	0.372449	2.32628	2.27923	2.23621	0.182312	-2.45552	4.59165e-20	1.50848e-18	down	yes
ENSMUSG00000072812	Ahnak2	ENSMUST00000137195;ENSMUST00000124526;ENSMUST00000101010;ENSMUST00000128258	GO:0003674(molecular_function);GO:0005515(protein binding);GO:0005634(nucleus);GO:0005737(cytoplasm);GO:0005829(cytosol);GO:0005886(plasma membrane);GO:0019013(viral nucleocapsid);GO:0030018(Z disc);GO:0030315(T-tubule);GO:0030659(cytoplasmic vesicle membrane);GO:0043034(costamere);GO:0043484(regulation of RNA splicing);GO:0043484(regulation of RNA splicing)	NA	NA	NA	AHNAK nucleoprotein 2 [Source:MGI Symbol;Acc:MGI:2144831]	protein_coding	24.3724	21.4117	19.3576	7.23236	5.07036	4.55165	3.86497	1.95046	4.70896e-20	1.54296e-18	up	yes
ENSMUSG00000000958	Slc7a7	ENSMUST00000000984;ENSMUST00000197440;ENSMUST00000195970;ENSMUST00000195999;ENSMUST00000226753;ENSMUST00000227334;ENSMUST00000200545;ENSMUST00000227967;ENSMUST00000228488;ENSMUST00000196215;ENSMUST00000196966;ENSMUST00000197667	GO:0000821(regulation of arginine metabolic process);GO:0005886(plasma membrane);GO:0006865(amino acid transport);GO:0015174(basic amino acid transmembrane transporter activity);GO:0015179(L-amino acid transmembrane transporter activity);GO:0016020(membrane);GO:0016021(integral component of membrane);GO:0016323(basolateral plasma membrane);GO:0022857(transmembrane transporter activity);GO:0055085…	04974(Protein digestion and absorption);04974(Protein digestion and absorption)	K13867	NA	solute carrier family 7 (cationic amino acid transporter, y+ system), member 7 [Source:MGI Symbol;Acc:MGI:1337120]	protein_coding;processed_transcript	1.3883	2.10378	2.18304	7.25927	8.19744	7.5599	0.246567	-2.01995	7.2299e-20	2.36278e-18	down	yes
ENSMUSG00000022708	Zbtb20	ENSMUST00000114694;ENSMUST00000148775;ENSMUST00000079441;ENSMUST00000162745;ENSMUST00000114691;ENSMUST00000146708;ENSMUST00000151290;ENSMUST00000134537;ENSMUST00000151244;ENSMUST00000131689;ENSMUST00000141941;ENSMUST00000139491;ENSMUST00000114690;ENSMUST00000123047;ENSMUST00000156981;ENSMUST00000114695;ENSMUST00000126100;ENSMUST00000156367;ENSMUST00000132881;ENSMUST00000126354;ENSMUST00000122875	GO:0000122(negative regulation of transcription by RNA polymerase II);GO:0000976(transcription regulatory region sequence-specific DNA binding);GO:0000978(RNA polymerase II cis-regulatory region sequence-specific DNA binding);GO:0001227(DNA-binding transcription repressor activity, RNA polymerase II-specific);GO:0003676(nucleic acid binding);GO:0003677(DNA binding);GO:0005515(protein binding);GO:…	NA	K10501	NA	zinc finger and BTB domain containing 20 [Source:MGI Symbol;Acc:MGI:1929213]	protein_coding;processed_transcript;retained_intron	0.985194	1.3401	1.46355	0.315517	0.367327	0.358708	3.63769	1.86302	7.51943e-20	2.45098e-18	up	yes
ENSMUSG00000078945	Naip2	ENSMUST00000067975;ENSMUST00000167986;ENSMUST00000117913	GO:0000166(nucleotide binding);GO:0002376(immune system process);GO:0005515(protein binding);GO:0005524(ATP binding);GO:0006915(apoptotic process);GO:0006954(inflammatory response);GO:0016045(detection of bacterium);GO:0042742(defense response to bacterium);GO:0043027(cysteine-type endopeptidase inhibitor activity involved in apoptotic process);GO:0043066(negative regulation of apoptotic process)…	04621(NOD-like receptor signaling pathway);05134(Legionellosis);05134(Legionellosis)	K12807	NA	NLR family, apoptosis inhibitory protein 2 [Source:MGI Symbol;Acc:MGI:1298226]	protein_coding	60.6663	53.6725	51.4873	19.3308	18.1248	19.3328	2.92007	1.54601	7.71292e-20	2.50312e-18	up	yes
ENSMUSG00000076617	Ighm	ENSMUST00000103426;ENSMUST00000177715	GO:0002250(adaptive immune response);GO:0003697(single-stranded DNA binding);GO:0005615(extracellular space);GO:0009986(cell surface);GO:0016020(membrane);GO:0016021(integral component of membrane);GO:0019731(antibacterial humoral response);GO:0031210(phosphatidylcholine binding);GO:0034987(immunoglobulin receptor binding);GO:0042834(peptidoglycan binding);GO:0045087(innate immune response);GO:00…	NA	NA	NA	immunoglobulin heavy constant mu [Source:MGI Symbol;Acc:MGI:96448]	IG_C_gene	2.8453	3.74373	2.49438	0.356512	0.169534	0.217898	12.2098	3.60997	7.71951e-20	2.50312e-18	up	yes
ENSMUSG00000004698	Hdac9	ENSMUST00000211107;ENSMUST00000239340;ENSMUST00000209902;ENSMUST00000239321;ENSMUST00000211632;ENSMUST00000209463;ENSMUST00000211752;ENSMUST00000209990;ENSMUST00000210724;ENSMUST00000209750;ENSMUST00000209667;ENSMUST00000110819	GO:0000118(histone deacetylase complex);GO:0000122(negative regulation of transcription by RNA polymerase II);GO:0004407(histone deacetylase activity);GO:0005080(protein kinase C binding);GO:0005634(nucleus);GO:0005667(transcription factor complex);GO:0005737(cytoplasm);GO:0006325(chromatin organization);GO:0008134(transcription factor binding);GO:0016575(histone deacetylation);GO:0016787(hydrola…	05034(Alcoholism);05203(Viral carcinogenesis);05203(Viral carcinogenesis)	K11409	EC:3.5.1.98	histone deacetylase 9 [Source:MGI Symbol;Acc:MGI:1931221]	protein_coding;retained_intron;nonsense_mediated_decay	0.0978376	0.0861627	0.0938904	0.556635	0.568508	0.592629	0.161774	-2.62795	8.59678e-20	2.78037e-18	down	yes
ENSMUSG00000078763	Slfn1	ENSMUST00000037994	GO:0000122(negative regulation of transcription by RNA polymerase II);GO:0001933(negative regulation of protein phosphorylation);GO:0005515(protein binding);GO:0005634(nucleus);GO:0005737(cytoplasm);GO:0007050(cell cycle arrest);GO:0008285(negative regulation of cell population proliferation);GO:0042130(negative regulation of T cell proliferation);GO:1900477(negative regulation of G1/S transition…	NA	NA	NA	schlafen 1 [Source:MGI Symbol;Acc:MGI:1313259]	protein_coding	2.37171	1.52372	2.36063	15.4217	8.9123	14.7271	0.160161	-2.64241	8.75887e-20	2.82547e-18	down	yes
ENSMUSG00000075033	Nxpe3	ENSMUST00000099705	GO:0003674(molecular_function);GO:0005575(cellular_component);GO:0008150(biological_process);GO:0016020(membrane);GO:0016021(integral component of membrane)	NA	NA	NA	neurexophilin and PC-esterase domain family, member 3 [Source:MGI Symbol;Acc:MGI:2686598]	protein_coding	0.029234	0.052854	0.075763	0.617025	0.839039	0.733841	0.0720812	-3.79423	8.81399e-20	2.83592e-18	down	yes
ENSMUSG00000038065	Mturn	ENSMUST00000190641;ENSMUST00000185518;ENSMUST00000187701	GO:0003674(molecular_function);GO:0005575(cellular_component);GO:0005737(cytoplasm);GO:0007275(multicellular organism development);GO:0032088(negative regulation of NF-kappaB transcription factor activity);GO:0045654(positive regulation of megakaryocyte differentiation);GO:0046330(positive regulation of JNK cascade);GO:0048666(neuron development);GO:0070374(positive regulation of ERK1 and ERK2 ca…	NA	NA	NA	maturin, neural progenitor differentiation regulator homolog (Xenopus) [Source:MGI Symbol;Acc:MGI:1915485]	protein_coding;retained_intron	2.41574	2.16188	2.68278	0.140552	0.348199	0.346034	8.69733	3.12057	8.87525e-20	2.84829e-18	up	yes
ENSMUSG00000042249	Grk3	ENSMUST00000065167;ENSMUST00000197776;ENSMUST00000200332;ENSMUST00000199337;ENSMUST00000195928;ENSMUST00000197888	GO:0000166(nucleotide binding);GO:0001934(positive regulation of protein phosphorylation);GO:0002029(desensitization of G protein-coupled receptor signaling pathway);GO:0004672(protein kinase activity);GO:0004674(protein serine/threonine kinase activity);GO:0004703(G protein-coupled receptor kinase activity);GO:0005524(ATP binding);GO:0005634(nucleus);GO:0005829(cytosol);GO:0005929(cilium);GO:000…	04062(Chemokine signaling pathway);04144(Endocytosis);04340(Hedgehog signaling pathway);04724(Glutamatergic synapse);04740(Olfactory transduction);05032(Morphine addiction);05032(Morphine addiction)	K00910	EC:2.7.11.15	G protein-coupled receptor kinase 3 [Source:MGI Symbol;Acc:MGI:87941]	protein_coding;nonsense_mediated_decay;retained_intron	2.10299	2.10473	1.79506	6.11108	7.10055	5.67769	0.317787	-1.65387	9.61788e-20	3.07871e-18	down	yes
ENSMUSG00000025889	Snca	ENSMUST00000163779;ENSMUST00000203177;ENSMUST00000204586;ENSMUST00000114268	GO:0000149(SNARE binding);GO:0000287(magnesium ion binding);GO:0001774(microglial cell activation);GO:0001921(positive regulation of receptor recycling);GO:0001933(negative regulation of protein phosphorylation);GO:0001956(positive regulation of neurotransmitter secretion);GO:0001963(synaptic transmission, dopaminergic);GO:0003779(actin binding);GO:0005507(copper ion binding);GO:0005509(calcium i…	05010(Alzheimer disease);05012(Parkinson disease);05012(Parkinson disease)	K04528	NA	synuclein, alpha [Source:MGI Symbol;Acc:MGI:1277151]	protein_coding;retained_intron;processed_transcript	2.1552	4.14526	2.86774	0.201624	0.37772	0.161426	12.3766	3.62954	1.0538e-19	3.36462e-18	up	yes
ENSMUSG00000017144	Rnd3	ENSMUST00000017288;ENSMUST00000154545;ENSMUST00000140864	GO:0000139(Golgi membrane);GO:0000166(nucleotide binding);GO:0003924(GTPase activity);GO:0005515(protein binding);GO:0005525(GTP binding);GO:0005737(cytoplasm);GO:0005794(Golgi apparatus);GO:0005856(cytoskeleton);GO:0005886(plasma membrane);GO:0005938(cell cortex);GO:0007015(actin filament organization);GO:0007264(small GTPase mediated signal transduction);GO:0008360(regulation of cell shape);GO:…	NA	K07859	NA	Rho family GTPase 3 [Source:MGI Symbol;Acc:MGI:1921444]	protein_coding;retained_intron	8.14556	7.35208	7.98368	25.6735	21.0067	23.4988	0.334592	-1.57953	1.18284e-19	3.76698e-18	down	yes
ENSMUSG00000075254	Heg1	ENSMUST00000152782;ENSMUST00000126532;ENSMUST00000128105;ENSMUST00000154863;ENSMUST00000232568;ENSMUST00000146518;ENSMUST00000132797;ENSMUST00000152832	GO:0001570(vasculogenesis);GO:0001701(in utero embryonic development);GO:0001885(endothelial cell development);GO:0001886(endothelial cell morphogenesis);GO:0001944(vasculature development);GO:0001945(lymph vessel development);GO:0003017(lymph circulation);GO:0003209(cardiac atrium morphogenesis);GO:0003222(ventricular trabecula myocardium morphogenesis);GO:0003281(ventricular septum development)…	NA	NA	NA	heart development protein with EGF-like domains 1 [Source:MGI Symbol;Acc:MGI:1924696]	protein_coding;retained_intron;processed_transcript	0.00683375	0.0108392	0.0231557	0.393517	0.288766	0.263287	0.043179	-4.53353	1.26912e-19	4.03146e-18	down	yes
ENSMUSG00000058498	Rnf207	ENSMUST00000076183;ENSMUST00000170820;ENSMUST00000127565;ENSMUST00000108688;ENSMUST00000123133;ENSMUST00000143968;ENSMUST00000146496;ENSMUST00000135837;ENSMUST00000142427;ENSMUST00000130008;ENSMUST00000134269;ENSMUST00000145311	GO:0005737(cytoplasm);GO:0008270(zinc ion binding);GO:0010628(positive regulation of gene expression);GO:0030544(Hsp70 protein binding);GO:0044325(ion channel binding);GO:0046872(metal ion binding);GO:0048471(perinuclear region of cytoplasm);GO:0051087(chaperone binding);GO:1902261(positive regulation of delayed rectifier potassium channel activity);GO:1903762(positive regulation of voltage-gated…	NA	NA	NA	ring finger protein 207 [Source:MGI Symbol;Acc:MGI:2684989]	protein_coding;retained_intron;nonsense_mediated_decay	0.240587	0.242363	0.243661	0.0001	0.0078816	0.0001	89.9093	6.4904	1.28923e-19	4.08496e-18	up	yes
ENSMUSG00000021559	Dapk1	ENSMUST00000077453;ENSMUST00000044083;ENSMUST00000226059;ENSMUST00000224789;ENSMUST00000225632;ENSMUST00000224340;ENSMUST00000225952	GO:0000166(nucleotide binding);GO:0004672(protein kinase activity);GO:0004674(protein serine/threonine kinase activity);GO:0004683(calmodulin-dependent protein kinase activity);GO:0005515(protein binding);GO:0005516(calmodulin binding);GO:0005524(ATP binding);GO:0005525(GTP binding);GO:0005634(nucleus);GO:0005737(cytoplasm);GO:0005829(cytosol);GO:0005886(plasma membrane);GO:0006417(regulation of …	04140(Autophagy - animal);05200(Pathways in cancer);05219(Bladder cancer);05219(Bladder cancer)	K08803	EC:2.7.11.1	death associated protein kinase 1 [Source:MGI Symbol;Acc:MGI:1916885]	protein_coding;nonsense_mediated_decay;retained_intron	8.41588	9.27652	6.86714	2.26638	2.90449	2.37321	3.25548	1.70287	1.29761e-19	4.10109e-18	up	yes
ENSMUSG00000041957	Pkp2	ENSMUST00000039408;ENSMUST00000162150;ENSMUST00000161342	GO:0002159(desmosome assembly);GO:0002934(desmosome organization);GO:0005080(protein kinase C binding);GO:0005515(protein binding);GO:0005634(nucleus);GO:0005654(nucleoplasm);GO:0005737(cytoplasm);GO:0005882(intermediate filament);GO:0005886(plasma membrane);GO:0005911(cell-cell junction);GO:0005912(adherens junction);GO:0007043(cell-cell junction assembly);GO:0007155(cell adhesion);GO:0007507(he…	05412(Arrhythmogenic right ventricular cardiomyopathy (ARVC));05412(Arrhythmogenic right ventricular cardiomyopathy (ARVC))	K12642	NA	plakophilin 2 [Source:MGI Symbol;Acc:MGI:1914701]	protein_coding;retained_intron	1.60999	2.63726	1.63787	0.209379	0.311874	0.150235	8.76428	3.13164	1.41335e-19	4.45561e-18	up	yes
ENSMUSG00000104306	Gm36972	ENSMUST00000194000	NA	NA	NA	NA	predicted gene, 36972 [Source:MGI Symbol;Acc:MGI:5610200]	lincRNA	1.27001	1.39286	1.80808	0.0001	0.0001	0.0001	14903.2	13.8633	1.53746e-19	4.83467e-18	up	yes
ENSMUSG00000029311	Hsd17b11	ENSMUST00000031251;ENSMUST00000119025	GO:0004303(estradiol 17-beta-dehydrogenase activity);GO:0005737(cytoplasm);GO:0005783(endoplasmic reticulum);GO:0005811(lipid droplet);GO:0006629(lipid metabolic process);GO:0006694(steroid biosynthetic process);GO:0006710(androgen catabolic process);GO:0016229(steroid dehydrogenase activity);GO:0016491(oxidoreductase activity);GO:0016616(oxidoreductase activity, acting on the CH-OH group of dono…	NA	NA	NA	hydroxysteroid (17-beta) dehydrogenase 11 [Source:MGI Symbol;Acc:MGI:2149821]	protein_coding	30.2904	36.8551	47.4789	108.254	124.965	135.137	0.311178	-1.68419	1.56513e-19	4.90931e-18	down	yes
ENSMUSG00000024091	Vapa	ENSMUST00000024897;ENSMUST00000232686	GO:0000139(Golgi membrane);GO:0005515(protein binding);GO:0005634(nucleus);GO:0005783(endoplasmic reticulum);GO:0005789(endoplasmic reticulum membrane);GO:0005886(plasma membrane);GO:0005923(bicellular tight junction);GO:0006888(endoplasmic reticulum to Golgi vesicle-mediated transport);GO:0008017(microtubule binding);GO:0008219(cell death);GO:0015630(microtubule cytoskeleton);GO:0016020(membrane…	04979(Cholesterol metabolism);04979(Cholesterol metabolism)	K06096	NA	vesicle-associated membrane protein, associated protein A [Source:MGI Symbol;Acc:MGI:1353561]	protein_coding	74.9094	62.5253	56.7641	21.3346	20.9561	20.1148	3.11188	1.63779	1.65985e-19	5.19338e-18	up	yes
ENSMUSG00000035967	Ints6l	ENSMUST00000143142;ENSMUST00000134138;ENSMUST00000101553;ENSMUST00000039374;ENSMUST00000132428;ENSMUST00000186445;ENSMUST00000142624	GO:0003674(molecular_function);GO:0032039(integrator complex);GO:0034472(snRNA 3'-end processing);GO:0034472(snRNA 3'-end processing)	NA	K13180	EC:3.6.4.-	integrator complex subunit 6 like [Source:MGI Symbol;Acc:MGI:2442593]	protein_coding;processed_transcript;nonsense_mediated_decay	2.92748	3.62796	2.64143	0.597264	0.769855	0.80511	4.23384	2.08197	1.71047e-19	5.33839e-18	up	yes
ENSMUSG00000045136	Tubb2b	ENSMUST00000075774;ENSMUST00000220744	GO:0000166(nucleotide binding);GO:0000226(microtubule cytoskeleton organization);GO:0000278(mitotic cell cycle);GO:0001764(neuron migration);GO:0003924(GTPase activity);GO:0005200(structural constituent of cytoskeleton);GO:0005525(GTP binding);GO:0005737(cytoplasm);GO:0005856(cytoskeleton);GO:0005874(microtubule);GO:0007010(cytoskeleton organization);GO:0007017(microtubule-based process);GO:00073…	04145(Phagosome);04540(Gap junction);04540(Gap junction)	K07375	NA	tubulin, beta 2B class IIB [Source:MGI Symbol;Acc:MGI:1920960]	protein_coding;processed_transcript	6.33829	8.1383	8.36565	1.51933	1.96949	1.17444	4.89833	2.29229	1.95214e-19	6.06749e-18	up	yes
ENSMUSG00000024696	Lpxn	ENSMUST00000025601;ENSMUST00000235690	GO:0002102(podosome);GO:0003712(transcription coregulator activity);GO:0005515(protein binding);GO:0005634(nucleus);GO:0005737(cytoplasm);GO:0005829(cytosol);GO:0005886(plasma membrane);GO:0005925(focal adhesion);GO:0007155(cell adhesion);GO:0007162(negative regulation of cell adhesion);GO:0007179(transforming growth factor beta receptor signaling pathway);GO:0016020(membrane);GO:0016607(nuclear …	NA	NA	NA	leupaxin [Source:MGI Symbol;Acc:MGI:2147677]	protein_coding	11.2345	14.6642	14.8263	57.3492	37.1516	47.7469	0.286296	-1.80442	1.95381e-19	6.06749e-18	down	yes
ENSMUSG00000020363	Gfpt2	ENSMUST00000020629;ENSMUST00000130129	GO:0004360(glutamine-fructose-6-phosphate transaminase (isomerizing) activity);GO:0006002(fructose 6-phosphate metabolic process);GO:0006047(UDP-N-acetylglucosamine metabolic process);GO:0006048(UDP-N-acetylglucosamine biosynthetic process);GO:0006487(protein N-linked glycosylation);GO:0006541(glutamine metabolic process);GO:0008483(transaminase activity);GO:0016740(transferase activity);GO:00973…	00250(Alanine, aspartate and glutamate metabolism);00520(Amino sugar and nucleotide sugar metabolism);04931(Insulin resistance);04931(Insulin resistance)	K00820	EC:2.6.1.16	glutamine fructose-6-phosphate transaminase 2 [Source:MGI Symbol;Acc:MGI:1338883]	protein_coding;retained_intron	0.983045	0.952082	0.857734	0.104845	0.0489598	0.0431824	14.1779	3.82557	1.99485e-19	6.17959e-18	up	yes
ENSMUSG00000042625	Safb2	ENSMUST00000134741;ENSMUST00000127947;ENSMUST00000140037;ENSMUST00000075510;ENSMUST00000144255;ENSMUST00000146070;ENSMUST00000124111;ENSMUST00000134497;ENSMUST00000155983;ENSMUST00000146958;ENSMUST00000133604;ENSMUST00000131056;ENSMUST00000124457;ENSMUST00000142752;ENSMUST00000154991;ENSMUST00000142940;ENSMUST00000156640	GO:0003676(nucleic acid binding);GO:0003677(DNA binding);GO:0003723(RNA binding);GO:0005634(nucleus);GO:0005654(nucleoplasm);GO:0005737(cytoplasm);GO:0006355(regulation of transcription, DNA-templated);GO:0006357(regulation of transcription by RNA polymerase II);GO:0016604(nuclear body);GO:0042802(identical protein binding);GO:0043231(intracellular membrane-bounded organelle);GO:0043565(sequence-…	NA	NA	NA	scaffold attachment factor B2 [Source:MGI Symbol;Acc:MGI:2146808]	retained_intron;protein_coding;nonsense_mediated_decay;processed_transcript	17.2274	19.1121	17.9599	6.70501	6.71124	6.46018	2.73185	1.44988	2.02027e-19	6.24283e-18	up	yes
ENSMUSG00000063851	Rnf183	ENSMUST00000079420;ENSMUST00000107455;ENSMUST00000107454	GO:0000209(protein polyubiquitination);GO:0005515(protein binding);GO:0005764(lysosome);GO:0005765(lysosomal membrane);GO:0005783(endoplasmic reticulum);GO:0005789(endoplasmic reticulum membrane);GO:0005794(Golgi apparatus);GO:0006915(apoptotic process);GO:0016020(membrane);GO:0016021(integral component of membrane);GO:0016567(protein ubiquitination);GO:0016740(transferase activity);GO:0030176(in…	NA	K22157	EC:2.3.2.31	ring finger protein 183 [Source:MGI Symbol;Acc:MGI:1923322]	protein_coding	1.05653	1.25687	0.447775	0.0001	0.0001	0.0001	9203.92	13.168	2.16856e-19	6.68452e-18	up	yes
ENSMUSG00000034064	Poglut1	ENSMUST00000153187;ENSMUST00000036210;ENSMUST00000149704;ENSMUST00000137762;ENSMUST00000148093	GO:0001756(somitogenesis);GO:0005515(protein binding);GO:0005783(endoplasmic reticulum);GO:0005788(endoplasmic reticulum lumen);GO:0005829(cytosol);GO:0006486(protein glycosylation);GO:0006493(protein O-linked glycosylation);GO:0007275(multicellular organism development);GO:0007369(gastrulation);GO:0008593(regulation of Notch signaling pathway);GO:0010470(regulation of gastrulation);GO:0012505(en…	00514(Other types of O-glycan biosynthesis);00514(Other types of O-glycan biosynthesis)	K13667	EC:2.4.1.-	protein O-glucosyltransferase 1 [Source:MGI Symbol;Acc:MGI:2444232]	retained_intron;protein_coding	2.17613	2.52627	2.46305	7.41476	7.75084	7.62648	0.314384	-1.6694	2.48991e-19	7.65616e-18	down	yes
ENSMUSG00000039745	Htatip2	ENSMUST00000207895;ENSMUST00000208048;ENSMUST00000085272	GO:0001525(angiogenesis);GO:0004674(protein serine/threonine kinase activity);GO:0005634(nucleus);GO:0005635(nuclear envelope);GO:0005737(cytoplasm);GO:0005829(cytosol);GO:0006915(apoptotic process);GO:0007275(multicellular organism development);GO:0016491(oxidoreductase activity);GO:0016620(oxidoreductase activity, acting on the aldehyde or oxo group of donors, NAD or NADP as acceptor);GO:003015…	NA	K17290	EC:1.1.1.-	HIV-1 Tat interactive protein 2 [Source:MGI Symbol;Acc:MGI:1859271]	protein_coding;retained_intron	24.4405	27.0485	22.8492	7.91244	8.98516	7.85124	3.0037	1.58674	2.51759e-19	7.72227e-18	up	yes
ENSMUSG00000040964	Arhgef10l	ENSMUST00000105797;ENSMUST00000147426;ENSMUST00000069623;ENSMUST00000105798;ENSMUST00000138493;ENSMUST00000039204;ENSMUST00000143614;ENSMUST00000154979;ENSMUST00000140403;ENSMUST00000125045;ENSMUST00000105799;ENSMUST00000097820	GO:0005085(guanyl-nucleotide exchange factor activity);GO:0005089(Rho guanyl-nucleotide exchange factor activity);GO:0005096(GTPase activator activity);GO:0005515(protein binding);GO:0005737(cytoplasm);GO:0005829(cytosol);GO:0030036(actin cytoskeleton organization);GO:0032933(SREBP signaling pathway);GO:0043547(positive regulation of GTPase activity);GO:0051496(positive regulation of stress fiber…	NA	K16727	NA	Rho guanine nucleotide exchange factor (GEF) 10-like [Source:MGI Symbol;Acc:MGI:1920004]	protein_coding;nonsense_mediated_decay;retained_intron	0.331866	0.421715	0.396403	1.60699	2.72441	2.67195	0.164205	-2.60643	2.59372e-19	7.93628e-18	down	yes
ENSMUSG00000097589	Dleu2	ENSMUST00000193208;ENSMUST00000182768;ENSMUST00000182756;ENSMUST00000180917;ENSMUST00000183054;ENSMUST00000182286;ENSMUST00000182537;ENSMUST00000183245;ENSMUST00000180377;ENSMUST00000182325;ENSMUST00000183066;ENSMUST00000182259;ENSMUST00000191650;ENSMUST00000182957;ENSMUST00000183079	NA	NA	NA	NA	deleted in lymphocytic leukemia, 2 [Source:MGI Symbol;Acc:MGI:1934030]	TEC;lincRNA	2.75563	2.81253	2.92281	0.701454	0.356943	0.305109	6.2273	2.63861	3.00197e-19	9.16299e-18	up	yes
ENSMUSG00000028693	Nasp	ENSMUST00000030456;ENSMUST00000030457;ENSMUST00000130363;ENSMUST00000154811;ENSMUST00000155398;ENSMUST00000148436;ENSMUST00000081182;ENSMUST00000134038	GO:0000082(G1/S transition of mitotic cell cycle);GO:0000790(nuclear chromatin);GO:0001824(blastocyst development);GO:0005515(protein binding);GO:0005634(nucleus);GO:0005654(nucleoplasm);GO:0005737(cytoplasm);GO:0006260(DNA replication);GO:0006334(nucleosome assembly);GO:0006335(DNA replication-dependent nucleosome assembly);GO:0006336(DNA replication-independent nucleosome assembly);GO:0007049(c…	NA	K11291	NA	nuclear autoantigenic sperm protein (histone-binding) [Source:MGI Symbol;Acc:MGI:1355328]	protein_coding;processed_transcript	5.78598	6.11378	5.45032	1.50372	1.7681	2.03701	3.26815	1.70848	3.02106e-19	9.19876e-18	up	yes
ENSMUSG00000022309	Angpt1	ENSMUST00000022921;ENSMUST00000227738	GO:0001525(angiogenesis);GO:0001541(ovarian follicle development);GO:0001569(branching involved in blood vessel morphogenesis);GO:0001570(vasculogenesis);GO:0001701(in utero embryonic development);GO:0001933(negative regulation of protein phosphorylation);GO:0001934(positive regulation of protein phosphorylation);GO:0002040(sprouting angiogenesis);GO:0002092(positive regulation of receptor intern…	04010(MAPK signaling pathway);04014(Ras signaling pathway);04015(Rap1 signaling pathway);04066(HIF-1 signaling pathway);04151(PI3K-Akt signaling pathway);05323(Rheumatoid arthritis);05323(Rheumatoid arthritis)	K05465	NA	angiopoietin 1 [Source:MGI Symbol;Acc:MGI:108448]	protein_coding;processed_transcript	0.0577077	0.0308913	0.0837309	0.758983	0.811462	1.30122	0.0600104	-4.05864	3.21089e-19	9.75297e-18	down	yes
ENSMUSG00000009378	Slc16a12	ENSMUST00000009522;ENSMUST00000235650	GO:0005308(creatine transmembrane transporter activity);GO:0005886(plasma membrane);GO:0005887(integral component of plasma membrane);GO:0008028(monocarboxylic acid transmembrane transporter activity);GO:0015293(symporter activity);GO:0015718(monocarboxylic acid transport);GO:0015881(creatine transmembrane transport);GO:0016020(membrane);GO:0016021(integral component of membrane);GO:0016323(basol…	NA	K11810	NA	solute carrier family 16 (monocarboxylic acid transporters), member 12 [Source:MGI Symbol;Acc:MGI:2147716]	protein_coding;processed_transcript	0.924875	0.929938	0.969681	0.0753068	0.0224971	0.0212022	23.734	4.56888	4.28637e-19	1.29881e-17	up	yes
ENSMUSG00000050440	Hamp	ENSMUST00000062620	GO:0000122(negative regulation of transcription by RNA polymerase II);GO:0002262(myeloid cell homeostasis);GO:0005179(hormone activity);GO:0005507(copper ion binding);GO:0005576(extracellular region);GO:0005615(extracellular space);GO:0005634(nucleus);GO:0006879(cellular iron ion homeostasis);GO:0007259(receptor signaling pathway via JAK-STAT);GO:0031668(cellular response to extracellular stimulu…	04350(TGF-beta signaling pathway)	K23106	NA	hepcidin antimicrobial peptide [Source:MGI Symbol;Acc:MGI:1933533]	protein_coding	0.15911	0.439895	0.106634	5.86453	6.8944	7.64384	0.0345855	-4.85369	4.31339e-19	1.30383e-17	down	yes
ENSMUSG00000047746	Fbxo40	ENSMUST00000114806;ENSMUST00000075869;ENSMUST00000132511;ENSMUST00000127808	GO:0005515(protein binding);GO:0005737(cytoplasm);GO:0008150(biological_process);GO:0008270(zinc ion binding);GO:0016567(protein ubiquitination);GO:0042692(muscle cell differentiation);GO:0046872(metal ion binding);GO:0061630(ubiquitin protein ligase activity);GO:0061630(ubiquitin protein ligase activity)	NA	K10315	NA	F-box protein 40 [Source:MGI Symbol;Acc:MGI:2443753]	protein_coding;processed_transcript;retained_intron	0.801699	1.7622	1.76854	0.0439871	0.139714	0.0756686	16.7037	4.0621	4.43486e-19	1.33731e-17	up	yes
ENSMUSG00000021720	Rnf180	ENSMUST00000224011;ENSMUST00000224662;ENSMUST00000226044;ENSMUST00000224749;ENSMUST00000069686	GO:0000209(protein polyubiquitination);GO:0005515(protein binding);GO:0005634(nucleus);GO:0005635(nuclear envelope);GO:0005783(endoplasmic reticulum);GO:0005789(endoplasmic reticulum membrane);GO:0016020(membrane);GO:0016021(integral component of membrane);GO:0016567(protein ubiquitination);GO:0016740(transferase activity);GO:0030534(adult behavior);GO:0031227(intrinsic component of endoplasmic r…	NA	K15708	EC:2.3.2.27	ring finger protein 180 [Source:MGI Symbol;Acc:MGI:1919066]	protein_coding	3.87786	3.87156	4.39232	11.1714	11.861	11.2509	0.354158	-1.49753	4.65532e-19	1.40041e-17	down	yes
ENSMUSG00000097816	Gm26811	ENSMUST00000181258	NA	NA	NA	NA	predicted gene, 26811 [Source:MGI Symbol;Acc:MGI:5477305]	antisense	4.21194	3.86612	4.44433	1.21532	1.07789	0.965977	3.84218	1.94192	4.96875e-19	1.4911e-17	up	yes
ENSMUSG00000028128	F3	ENSMUST00000029771;ENSMUST00000196746;ENSMUST00000197731;ENSMUST00000199997	GO:0001938(positive regulation of endothelial cell proliferation);GO:0002020(protease binding);GO:0002541(activation of plasma proteins involved in acute inflammatory response);GO:0004252(serine-type endopeptidase activity);GO:0005515(protein binding);GO:0005543(phospholipid binding);GO:0005615(extracellular space);GO:0006919(activation of cysteine-type endopeptidase activity involved in apoptoti…	04610(Complement and coagulation cascades);04933(AGE-RAGE signaling pathway in diabetic complications);04933(AGE-RAGE signaling pathway in diabetic complications)	K03901	NA	coagulation factor III [Source:MGI Symbol;Acc:MGI:88381]	protein_coding;processed_transcript;retained_intron	0.141892	0.127063	0.116776	1.16162	2.25134	1.88069	0.0728667	-3.7786	5.06086e-19	1.5151e-17	down	yes
ENSMUSG00000103845	Gm19026	ENSMUST00000194240	NA	NA	NA	NA	predicted gene, 19026 [Source:MGI Symbol;Acc:MGI:5011211]	processed_pseudogene	6.90362	5.50255	6.74944	1.32438	1.34906	1.90102	4.1875	2.06609	5.18378e-19	1.54819e-17	up	yes
ENSMUSG00000021614	Vcan	ENSMUST00000109543;ENSMUST00000109546;ENSMUST00000159910;ENSMUST00000160740;ENSMUST00000159337;ENSMUST00000162715;ENSMUST00000160029;ENSMUST00000109544;ENSMUST00000159285	GO:0005509(calcium ion binding);GO:0005540(hyaluronic acid binding);GO:0005576(extracellular region);GO:0007155(cell adhesion);GO:0030246(carbohydrate binding);GO:0030246(carbohydrate binding)	04514(Cell adhesion molecules (CAMs));04514(Cell adhesion molecules (CAMs))	K06793	NA	versican [Source:MGI Symbol;Acc:MGI:102889]	protein_coding;retained_intron	3.12563	3.3183	4.29437	12.0809	9.71947	13.126	0.307455	-1.70155	5.23449e-19	1.5596e-17	down	yes
ENSMUSG00000066684	Pilrb1	ENSMUST00000199387;ENSMUST00000197403;ENSMUST00000110978;ENSMUST00000198703;ENSMUST00000197914;ENSMUST00000196195	GO:0001773(myeloid dendritic cell activation);GO:0005515(protein binding);GO:0005886(plasma membrane);GO:0016020(membrane);GO:0016021(integral component of membrane);GO:0042288(MHC class I protein binding);GO:0045671(negative regulation of osteoclast differentiation);GO:0045671(negative regulation of osteoclast differentiation)	NA	NA	NA	paired immunoglobin-like type 2 receptor beta 1 [Source:MGI Symbol;Acc:MGI:2450532]	protein_coding;retained_intron;nonsense_mediated_decay	0.891561	1.66064	1.92452	7.45051	8.59768	9.94923	0.172199	-2.53785	5.56635e-19	1.65453e-17	down	yes
ENSMUSG00000095704	Gm8221	ENSMUST00000178052	NA	NA	NA	NA	predicted gene 8221 [Source:MGI Symbol;Acc:MGI:3779789]	unprocessed_pseudogene	0.0001	0.076835	0.0001	1.72847	3.75666	1.81868	0.0105472	-6.56699	5.7303e-19	1.69922e-17	down	yes
ENSMUSG00000031379	Pir	ENSMUST00000033749;ENSMUST00000123343;ENSMUST00000127685;ENSMUST00000129296;ENSMUST00000145412	GO:0003712(transcription coregulator activity);GO:0005634(nucleus);GO:0005737(cytoplasm);GO:0005829(cytosol);GO:0008127(quercetin 2,3-dioxygenase activity);GO:0016491(oxidoreductase activity);GO:0030099(myeloid cell differentiation);GO:0030224(monocyte differentiation);GO:0046872(metal ion binding);GO:0051213(dioxygenase activity);GO:0055114(oxidation-reduction process);GO:1903506(regulation of n…	NA	K06911	NA	pirin [Source:MGI Symbol;Acc:MGI:1916906]	protein_coding;processed_transcript;retained_intron	3.36499	4.71844	4.53604	0.273173	0.725882	0.730735	7.29539	2.86698	6.5274e-19	1.931e-17	up	yes
ENSMUSG00000048164	Gm7204	ENSMUST00000062591	NA	NA	NA	NA	predicted pseudogene 7204 [Source:MGI Symbol;Acc:MGI:3645884]	processed_pseudogene	22.3616	24.0983	25.6061	2.37155	5.18803	3.72497	6.38625	2.67497	6.70856e-19	1.9799e-17	up	yes
ENSMUSG00000055200	Sertad3	ENSMUST00000068641	GO:0005515(protein binding);GO:0005634(nucleus);GO:0005737(cytoplasm);GO:0006355(regulation of transcription, DNA-templated);GO:0030308(negative regulation of cell growth);GO:0045893(positive regulation of transcription, DNA-templated)	NA	NA	NA	SERTA domain containing 3 [Source:MGI Symbol;Acc:MGI:2180697]	protein_coding	1.87791	2.37503	1.72585	13.291	8.61268	10.4835	0.184603	-2.4375	6.75784e-19	1.98974e-17	down	yes
ENSMUSG00000105867	Gm42517	ENSMUST00000197216	GO:0016020(membrane);GO:0016021(integral component of membrane)	NA	NA	NA	predicted gene 42517 [Source:MGI Symbol;Acc:MGI:5662654]	protein_coding	23.9214	14.4213	13.6633	3.74683	2.36208	2.40464	6.10861	2.61084	7.33419e-19	2.15435e-17	up	yes
ENSMUSG00000048170	Mcmbp	ENSMUST00000057557;ENSMUST00000127807;ENSMUST00000119081;ENSMUST00000140714;ENSMUST00000146352	GO:0000790(nuclear chromatin);GO:0003682(chromatin binding);GO:0005634(nucleus);GO:0005654(nucleoplasm);GO:0005829(cytosol);GO:0006260(DNA replication);GO:0006261(DNA-dependent DNA replication);GO:0007049(cell cycle);GO:0007062(sister chromatid cohesion);GO:0030054(cell junction);GO:0042555(MCM complex);GO:0051301(cell division);GO:0051301(cell division)	NA	NA	NA	minichromosome maintenance complex binding protein [Source:MGI Symbol;Acc:MGI:1920977]	protein_coding;retained_intron;processed_transcript	6.08188	5.79988	6.46515	20.9013	15.3795	20.3813	0.323795	-1.62685	7.85711e-19	2.30254e-17	down	yes
ENSMUSG00000020733	Slc9a3r1	ENSMUST00000021077	GO:0001726(ruffle);GO:0003096(renal sodium ion transport);GO:0005102(signaling receptor binding);GO:0005515(protein binding);GO:0005576(extracellular region);GO:0005737(cytoplasm);GO:0005886(plasma membrane);GO:0005902(microvillus);GO:0007009(plasma membrane organization);GO:0007097(nuclear migration);GO:0007191(adenylate cyclase-activating dopamine receptor signaling pathway);GO:0007605(sensory …	04530(Tight junction);04928(Parathyroid hormone synthesis, secretion and action);05165(Human papillomavirus infection)	K13365	NA	solute carrier family 9 (sodium/hydrogen exchanger), member 3 regulator 1 [Source:MGI Symbol;Acc:MGI:1349482]	protein_coding	13.4751	12.8109	13.6163	43.5728	39.3188	34.2094	0.340751	-1.55321	8.20471e-19	2.39877e-17	down	yes
ENSMUSG00000032652	Crebl2	ENSMUST00000046303;ENSMUST00000145643;ENSMUST00000203742;ENSMUST00000111937	GO:0003677(DNA binding);GO:0003700(DNA-binding transcription factor activity);GO:0005634(nucleus);GO:0006355(regulation of transcription, DNA-templated);GO:0006355(regulation of transcription, DNA-templated)	NA	NA	NA	cAMP responsive element binding protein-like 2 [Source:MGI Symbol;Acc:MGI:1889385]	protein_coding;retained_intron	0.63447	0.648622	0.811192	3.21522	2.50493	3.02705	0.239423	-2.06237	1.00613e-18	2.93471e-17	down	yes
ENSMUSG00000060429	Sntb1	ENSMUST00000039769;ENSMUST00000110200;ENSMUST00000140574	GO:0003779(actin binding);GO:0005198(structural molecule activity);GO:0005515(protein binding);GO:0005516(calmodulin binding);GO:0005737(cytoplasm);GO:0005856(cytoskeleton);GO:0005886(plasma membrane);GO:0016010(dystrophin-associated glycoprotein complex);GO:0016020(membrane);GO:0030054(cell junction);GO:0030165(PDZ domain binding);GO:0032991(protein-containing complex);GO:0042383(sarcolemma);GO:…	NA	NA	NA	syntrophin, basic 1 [Source:MGI Symbol;Acc:MGI:101781]	protein_coding;processed_transcript	2.32435	2.39152	2.89475	7.12684	8.91318	7.89482	0.317973	-1.65303	1.07629e-18	3.13202e-17	down	yes
ENSMUSG00000037995	Igsf9	ENSMUST00000111235;ENSMUST00000140816;ENSMUST00000125258;ENSMUST00000193620;ENSMUST00000140814;ENSMUST00000155426;ENSMUST00000141888;ENSMUST00000128638;ENSMUST00000127482;ENSMUST00000132141;ENSMUST00000127052;ENSMUST00000150855;ENSMUST00000052629;ENSMUST00000135267	GO:0005515(protein binding);GO:0005886(plasma membrane);GO:0007155(cell adhesion);GO:0007156(homophilic cell adhesion via plasma membrane adhesion molecules);GO:0007275(multicellular organism development);GO:0007399(nervous system development);GO:0007411(axon guidance);GO:0016020(membrane);GO:0016021(integral component of membrane);GO:0016358(dendrite development);GO:0030054(cell junction);GO:003…	NA	K22655	NA	immunoglobulin superfamily, member 9 [Source:MGI Symbol;Acc:MGI:2135283]	protein_coding;retained_intron;processed_transcript;nonsense_mediated_decay	0.328509	0.543323	0.68535	2.48438	2.87196	2.57685	0.196287	-2.34896	1.26876e-18	3.68354e-17	down	yes
ENSMUSG00000053931	Cnn3	ENSMUST00000029773;ENSMUST00000198393;ENSMUST00000199499;ENSMUST00000198620;ENSMUST00000198649;ENSMUST00000199188;ENSMUST00000196671;ENSMUST00000197135	GO:0003779(actin binding);GO:0005515(protein binding);GO:0005516(calmodulin binding);GO:0005829(cytosol);GO:0008017(microtubule binding);GO:0014069(postsynaptic density);GO:0015629(actin cytoskeleton);GO:0030425(dendrite);GO:0030855(epithelial cell differentiation);GO:0031032(actomyosin structure organization);GO:0032780(negative regulation of ATPase activity);GO:0043025(neuronal cell body);GO:00…	NA	NA	NA	calponin 3, acidic [Source:MGI Symbol;Acc:MGI:1919244]	protein_coding;processed_transcript;retained_intron	0.206582	0.0766226	0.118718	5.10283	1.61234	2.71965	0.0426	-4.553	1.59155e-18	4.60996e-17	down	yes
ENSMUSG00000050824	Sstr5	ENSMUST00000051864;ENSMUST00000165183	GO:0004930(G protein-coupled receptor activity);GO:0004994(somatostatin receptor activity);GO:0005515(protein binding);GO:0005737(cytoplasm);GO:0005886(plasma membrane);GO:0005887(integral component of plasma membrane);GO:0007165(signal transduction);GO:0007186(G protein-coupled receptor signaling pathway);GO:0007193(adenylate cyclase-inhibiting G protein-coupled receptor signaling pathway);GO:00…	04024(cAMP signaling pathway);04080(Neuroactive ligand-receptor interaction);04080(Neuroactive ligand-receptor interaction)	K04221	NA	somatostatin receptor 5 [Source:MGI Symbol;Acc:MGI:894282]	protein_coding	0.220637	0.774541	0.519046	0.0001	0.0001	0.0001	5047.41	12.3013	1.60234e-18	4.63046e-17	up	yes
ENSMUSG00000045216	Hs6st1	ENSMUST00000088174;ENSMUST00000194670	GO:0001525(angiogenesis);GO:0005654(nucleoplasm);GO:0008146(sulfotransferase activity);GO:0015012(heparan sulfate proteoglycan biosynthetic process);GO:0015015(heparan sulfate proteoglycan biosynthetic process, enzymatic modification);GO:0016020(membrane);GO:0016021(integral component of membrane);GO:0016607(nuclear speck);GO:0016740(transferase activity);GO:0017095(heparan sulfate 6-O-sulfotrans…	00534(Glycosaminoglycan biosynthesis - heparan sulfate / heparin);00534(Glycosaminoglycan biosynthesis - heparan sulfate / heparin)	K02514	EC:2.8.2.-	heparan sulfate 6-O-sulfotransferase 1 [Source:MGI Symbol;Acc:MGI:1354958]	protein_coding;retained_intron	2.20981	1.60733	1.83735	7.67722	6.90834	6.35596	0.270013	-1.8889	1.65798e-18	4.78018e-17	down	yes
ENSMUSG00000026288	Inpp5d	ENSMUST00000167032;ENSMUST00000168783;ENSMUST00000170300;ENSMUST00000042275;ENSMUST00000169754;ENSMUST00000163576;ENSMUST00000164592;ENSMUST00000163548;ENSMUST00000165554;ENSMUST00000072999;ENSMUST00000163222	GO:0002376(immune system process);GO:0004439(phosphatidylinositol-4,5-bisphosphate 5-phosphatase activity);GO:0004445(inositol-polyphosphate 5-phosphatase activity);GO:0005515(protein binding);GO:0005737(cytoplasm);GO:0005829(cytosol);GO:0005856(cytoskeleton);GO:0005884(actin filament);GO:0005886(plasma membrane);GO:0006915(apoptotic process);GO:0008340(determination of adult lifespan);GO:0009968…	00562(Inositol phosphate metabolism);04070(Phosphatidylinositol signaling system);04662(B cell receptor signaling pathway);04664(Fc epsilon RI signaling pathway);04666(Fc gamma R-mediated phagocytosis);04666(Fc gamma R-mediated phagocytosis)	K03084	EC:3.1.3.86	inositol polyphosphate-5-phosphatase D [Source:MGI Symbol;Acc:MGI:107357]	protein_coding;processed_transcript;nonsense_mediated_decay;retained_intron	6.58692	5.79704	5.63022	2.01689	1.97014	1.98941	3.0142	1.59178	1.89896e-18	5.46236e-17	up	yes
ENSMUSG00000022639	Dubr	ENSMUST00000186535;ENSMUST00000186944;ENSMUST00000186806;ENSMUST00000169791;ENSMUST00000191079	NA	NA	NA	NA	Dppa2 upstream binding RNA [Source:MGI Symbol;Acc:MGI:1915440]	lincRNA	11.0032	10.6376	10.627	3.71408	3.78209	3.80085	2.85631	1.51415	2.10088e-18	6.02927e-17	up	yes
ENSMUSG00000050812	Ecpas	ENSMUST00000135601;ENSMUST00000102889;ENSMUST00000149513;ENSMUST00000107557;ENSMUST00000131611;ENSMUST00000055822;ENSMUST00000149301;ENSMUST00000144512;ENSMUST00000142102;ENSMUST00000151869;ENSMUST00000134848	GO:0000502(proteasome complex);GO:0005634(nucleus);GO:0005654(nucleoplasm);GO:0005737(cytoplasm);GO:0005768(endosome);GO:0005769(early endosome);GO:0005770(late endosome);GO:0005771(multivesicular body);GO:0005783(endoplasmic reticulum);GO:0005793(endoplasmic reticulum-Golgi intermediate compartment);GO:0005813(centrosome);GO:0005815(microtubule organizing center);GO:0005856(cytoskeleton);GO:0030…	NA	K11886	NA	Ecm29 proteasome adaptor and scaffold [Source:MGI Symbol;Acc:MGI:2140220]	processed_transcript;protein_coding	32.4679	30.2737	28.2209	11.5976	10.2884	10.5259	2.80645	1.48875	2.10935e-18	6.03969e-17	up	yes
ENSMUSG00000071076	Jund	ENSMUST00000095267	GO:0000122(negative regulation of transcription by RNA polymerase II);GO:0000790(nuclear chromatin);GO:0000976(transcription regulatory region sequence-specific DNA binding);GO:0000978(RNA polymerase II cis-regulatory region sequence-specific DNA binding);GO:0000981(DNA-binding transcription factor activity, RNA polymerase II-specific);GO:0001228(DNA-binding transcription activator activity, RNA …	04010(MAPK signaling pathway);04380(Osteoclast differentiation);04657(IL-17 signaling pathway);04928(Parathyroid hormone synthesis, secretion and action)	K04449	NA	jun D proto-oncogene [Source:MGI Symbol;Acc:MGI:96648]	protein_coding	13.022	16.8644	14.1588	37.5937	48.9602	41.1708	0.344844	-1.53598	2.29579e-18	6.55851e-17	down	yes
ENSMUSG00000015316	Slamf1	ENSMUST00000015460;ENSMUST00000163992	GO:0001779(natural killer cell differentiation);GO:0001787(natural killer cell proliferation);GO:0002232(leukocyte chemotaxis involved in inflammatory response);GO:0002250(adaptive immune response);GO:0002277(myeloid dendritic cell activation involved in immune response);GO:0002376(immune system process);GO:0002725(negative regulation of T cell cytokine production);GO:0005515(protein binding);GO:…	05162(Measles);05162(Measles)	K06536	NA	signaling lymphocytic activation molecule family member 1 [Source:MGI Symbol;Acc:MGI:1351314]	protein_coding;retained_intron	0.227773	0.0774032	0.176858	3.02569	1.37393	2.2993	0.0719568	-3.79672	2.39954e-18	6.83924e-17	down	yes
ENSMUSG00000058056	Palld	ENSMUST00000121200;ENSMUST00000121785;ENSMUST00000123523;ENSMUST00000034057;ENSMUST00000136825;ENSMUST00000153495;ENSMUST00000149042;ENSMUST00000121493;ENSMUST00000135439	GO:0001725(stress fiber);GO:0001726(ruffle);GO:0002102(podosome);GO:0003334(keratinocyte development);GO:0003382(epithelial cell morphogenesis);GO:0003779(actin binding);GO:0005515(protein binding);GO:0005634(nucleus);GO:0005737(cytoplasm);GO:0005829(cytosol);GO:0005856(cytoskeleton);GO:0005884(actin filament);GO:0005886(plasma membrane);GO:0005925(focal adhesion);GO:0007155(cell adhesion);GO:000…	NA	K22029	NA	palladin, cytoskeletal associated protein [Source:MGI Symbol;Acc:MGI:1919583]	protein_coding;retained_intron	0.299899	0.286894	0.328433	1.16998	1.46662	1.53023	0.219645	-2.18675	2.47378e-18	7.03479e-17	down	yes
ENSMUSG00000039936	Pik3cd	ENSMUST00000038859;ENSMUST00000146612;ENSMUST00000122059;ENSMUST00000105689;ENSMUST00000105688;ENSMUST00000177654;ENSMUST00000137430;ENSMUST00000118704;ENSMUST00000134534;ENSMUST00000127273;ENSMUST00000105690;ENSMUST00000156309;ENSMUST00000131224;ENSMUST00000124510	GO:0000166(nucleotide binding);GO:0001782(B cell homeostasis);GO:0002250(adaptive immune response);GO:0002376(immune system process);GO:0005524(ATP binding);GO:0005737(cytoplasm);GO:0005829(cytosol);GO:0005886(plasma membrane);GO:0005942(phosphatidylinositol 3-kinase complex);GO:0006935(chemotaxis);GO:0006954(inflammatory response);GO:0007166(cell surface receptor signaling pathway);GO:0010628(po…	00562(Inositol phosphate metabolism);01521(EGFR tyrosine kinase inhibitor resistance);01522(Endocrine resistance);01524(Platinum drug resistance);04012(ErbB signaling pathway);04014(Ras signaling pathway);04015(Rap1 signaling pathway);04024(cAMP signaling pathway);04062(Chemokine signaling pathway);04066(HIF-1 signaling pathway);04068(FoxO signaling pathway);04070(Phosphatidylinositol signaling s…	K00922	EC:2.7.1.153	phosphatidylinositol-4,5-bisphosphate 3-kinase catalytic subunit delta [Source:MGI Symbol;Acc:MGI:1098211]	protein_coding;processed_transcript	3.28771	3.54709	4.64549	18.7117	10.7809	14.7947	0.259223	-1.94773	2.92768e-18	8.30663e-17	down	yes
ENSMUSG00000043301	Kcnj6	ENSMUST00000099508;ENSMUST00000165538;ENSMUST00000232128;ENSMUST00000232403;ENSMUST00000095873;ENSMUST00000232562;ENSMUST00000231744	GO:0005242(inward rectifier potassium channel activity);GO:0005244(voltage-gated ion channel activity);GO:0006811(ion transport);GO:0006813(potassium ion transport);GO:0015467(G-protein activated inward rectifier potassium channel activity);GO:0016020(membrane);GO:0016021(integral component of membrane);GO:0034220(ion transmembrane transport);GO:0034765(regulation of ion transmembrane transport);…	04713(Circadian entrainment);04723(Retrograde endocannabinoid signaling);04725(Cholinergic synapse);04726(Serotonergic synapse);04727(GABAergic synapse);04728(Dopaminergic synapse);04915(Estrogen signaling pathway);04921(Oxytocin signaling pathway);05032(Morphine addiction);05032(Morphine addiction)	K05000	NA	potassium inwardly-rectifying channel, subfamily J, member 6 [Source:MGI Symbol;Acc:MGI:104781]	protein_coding;retained_intron;processed_transcript	0.0765356	0.154479	0.159611	0.0001	0.0001	0.0001	1302.09	10.3466	2.95619e-18	8.3685e-17	up	yes
ENSMUSG00000039304	Tnfsf10	ENSMUST00000046383;ENSMUST00000174840	GO:0005125(cytokine activity);GO:0005164(tumor necrosis factor receptor binding);GO:0005515(protein binding);GO:0005576(extracellular region);GO:0005615(extracellular space);GO:0005886(plasma membrane);GO:0006915(apoptotic process);GO:0006955(immune response);GO:0007165(signal transduction);GO:0008270(zinc ion binding);GO:0008584(male gonad development);GO:0016020(membrane);GO:0016021(integral co…	04060(Cytokine-cytokine receptor interaction);04068(FoxO signaling pathway);04210(Apoptosis);04217(Necroptosis);04650(Natural killer cell mediated cytotoxicity);05164(Influenza A);05164(Influenza A)	K04721	NA	tumor necrosis factor (ligand) superfamily, member 10 [Source:MGI Symbol;Acc:MGI:107414]	protein_coding	7.62266	8.25222	12.5673	42.5288	28.377	42.3428	0.251148	-1.99339	3.05661e-18	8.63319e-17	down	yes
ENSMUSG00000026770	Il2ra	ENSMUST00000028111;ENSMUST00000195427;ENSMUST00000150890	GO:0002376(immune system process);GO:0002437(inflammatory response to antigenic stimulus);GO:0002664(regulation of T cell tolerance induction);GO:0004911(interleukin-2 receptor activity);GO:0005515(protein binding);GO:0006924(activation-induced cell death of T cells);GO:0006954(inflammatory response);GO:0007219(Notch signaling pathway);GO:0009897(external side of plasma membrane);GO:0009986(cell …	04060(Cytokine-cytokine receptor interaction);04144(Endocytosis);04151(PI3K-Akt signaling pathway);04630(Jak-STAT signaling pathway);04640(Hematopoietic cell lineage);04658(Th1 and Th2 cell differentiation);04659(Th17 cell differentiation);05162(Measles);05166(Human T-cell leukemia virus 1 infection);05200(Pathways in cancer);05200(Pathways in cancer)	K05068	NA	interleukin 2 receptor, alpha chain [Source:MGI Symbol;Acc:MGI:96549]	protein_coding;retained_intron	0.0001	0.00794175	0.0401144	0.595537	0.993664	1.48497	0.0156648	-5.99633	3.12311e-18	8.80111e-17	down	yes
ENSMUSG00000043336	Filip1l	ENSMUST00000159414;ENSMUST00000159816;ENSMUST00000099667	GO:0003674(molecular_function);GO:0005575(cellular_component);GO:0005634(nucleus);GO:0005737(cytoplasm);GO:0008150(biological_process);GO:0016020(membrane);GO:0016020(membrane)	NA	NA	NA	filamin A interacting protein 1-like [Source:MGI Symbol;Acc:MGI:1925999]	protein_coding	12.6503	10.9527	13.4197	41.4226	31.7792	38.3197	0.331978	-1.59084	3.96244e-18	1.11412e-16	down	yes
ENSMUSG00000071379	Hpcal1	ENSMUST00000071858;ENSMUST00000222944	GO:0005509(calcium ion binding);GO:0005515(protein binding);GO:0008150(biological_process);GO:0016020(membrane);GO:0046872(metal ion binding);GO:0046872(metal ion binding)	NA	NA	NA	hippocalcin-like 1 [Source:MGI Symbol;Acc:MGI:1855689]	protein_coding	20.3941	17.2523	18.4655	54.6574	50.4943	53.8487	0.352904	-1.50265	4.02264e-18	1.12851e-16	down	yes
ENSMUSG00000027263	Tubgcp4	ENSMUST00000154633;ENSMUST00000110657;ENSMUST00000143305;ENSMUST00000126817;ENSMUST00000154318;ENSMUST00000138601;ENSMUST00000186659;ENSMUST00000144076;ENSMUST00000039541;ENSMUST00000143320;ENSMUST00000110658;ENSMUST00000144123;ENSMUST00000133773;ENSMUST00000135555;ENSMUST00000130929	GO:0000226(microtubule cytoskeleton organization);GO:0000278(mitotic cell cycle);GO:0000922(spindle pole);GO:0000923(equatorial microtubule organizing center);GO:0000930(gamma-tubulin complex);GO:0005737(cytoplasm);GO:0005813(centrosome);GO:0005815(microtubule organizing center);GO:0005856(cytoskeleton);GO:0005874(microtubule);GO:0007020(microtubule nucleation);GO:0031122(cytoplasmic microtubule …	NA	K16571	NA	tubulin, gamma complex associated protein 4 [Source:MGI Symbol;Acc:MGI:1196293]	retained_intron;protein_coding;processed_transcript	6.36353	6.99519	7.23641	2.67341	2.17515	2.15682	2.9399	1.55577	4.43012e-18	1.24004e-16	up	yes
ENSMUSG00000032265	Tent5a	ENSMUST00000034802;ENSMUST00000187711	GO:0005575(cellular_component);GO:0009617(response to bacterium);GO:0048255(mRNA stabilization);GO:1990817(RNA adenylyltransferase activity);GO:1990817(RNA adenylyltransferase activity)	NA	K23033	EC:2.7.7.-	terminal nucleotidyltransferase 5A [Source:MGI Symbol;Acc:MGI:2670964]	protein_coding	9.0891	9.13015	9.56731	24.5524	23.2696	26.4511	0.374113	-1.41845	4.56747e-18	1.27562e-16	down	yes
ENSMUSG00000030465	Psd3	ENSMUST00000038959;ENSMUST00000212960;ENSMUST00000212505;ENSMUST00000093469;ENSMUST00000150169;ENSMUST00000145595;ENSMUST00000178529;ENSMUST00000093468;ENSMUST00000146480;ENSMUST00000098696;ENSMUST00000212994;ENSMUST00000130307;ENSMUST00000185416;ENSMUST00000059374;ENSMUST00000120071	GO:0005085(guanyl-nucleotide exchange factor activity);GO:0005086(ARF guanyl-nucleotide exchange factor activity);GO:0005515(protein binding);GO:0005543(phospholipid binding);GO:0005886(plasma membrane);GO:0014069(postsynaptic density);GO:0016020(membrane);GO:0030054(cell junction);GO:0032011(ARF protein signal transduction);GO:0032012(regulation of ARF protein signal transduction);GO:0032587(ruf…	04144(Endocytosis);04144(Endocytosis)	K12494	NA	pleckstrin and Sec7 domain containing 3 [Source:MGI Symbol;Acc:MGI:1918215]	protein_coding;retained_intron;processed_transcript	0.377557	0.301344	0.41268	1.47811	1.40266	2.55358	0.200867	-2.31569	4.99176e-18	1.39101e-16	down	yes
ENSMUSG00000001768	Rin2	ENSMUST00000110005;ENSMUST00000147976;ENSMUST00000149269;ENSMUST00000231581;ENSMUST00000144278;ENSMUST00000150449;ENSMUST00000142847;ENSMUST00000145874;ENSMUST00000137180;ENSMUST00000094480;ENSMUST00000144661	GO:0003674(molecular_function);GO:0005096(GTPase activator activity);GO:0005575(cellular_component);GO:0005737(cytoplasm);GO:0006897(endocytosis);GO:0007165(signal transduction);GO:0010595(positive regulation of endothelial cell migration);GO:0043547(positive regulation of GTPase activity);GO:1904906(positive regulation of endothelial cell-matrix adhesion via fibronectin);GO:2001214(positive regu…	NA	NA	NA	Ras and Rab interactor 2 [Source:MGI Symbol;Acc:MGI:1921280]	protein_coding;nonsense_mediated_decay;processed_transcript	2.2183	3.6478	2.97996	13.1196	8.49891	16.7039	0.230832	-2.11508	5.38145e-18	1.49626e-16	down	yes
ENSMUSG00000028965	Tnfrsf9	ENSMUST00000116257;ENSMUST00000126707;ENSMUST00000030808;ENSMUST00000135169;ENSMUST00000146133;ENSMUST00000139826;ENSMUST00000105671;ENSMUST00000060901;ENSMUST00000105672	GO:0005515(protein binding);GO:0005615(extracellular space);GO:0006915(apoptotic process);GO:0008285(negative regulation of cell population proliferation);GO:0009897(external side of plasma membrane);GO:0016020(membrane);GO:0016021(integral component of membrane);GO:0019955(cytokine binding);GO:0032693(negative regulation of interleukin-10 production);GO:0032695(negative regulation of interleukin…	04060(Cytokine-cytokine receptor interaction);04060(Cytokine-cytokine receptor interaction)	K05146	NA	tumor necrosis factor receptor superfamily, member 9 [Source:MGI Symbol;Acc:MGI:1101059]	protein_coding;processed_transcript	0.116657	0.0999279	0.0941828	2.20411	1.01972	1.50712	0.0656883	-3.92822	5.40152e-18	1.4985e-16	down	yes
ENSMUSG00000024986	Hhex	ENSMUST00000025944;ENSMUST00000128184;ENSMUST00000237452	GO:0000122(negative regulation of transcription by RNA polymerase II);GO:0000976(transcription regulatory region sequence-specific DNA binding);GO:0000977(RNA polymerase II regulatory region sequence-specific DNA binding);GO:0000978(RNA polymerase II cis-regulatory region sequence-specific DNA binding);GO:0000981(DNA-binding transcription factor activity, RNA polymerase II-specific);GO:0001227(DN…	04950(Maturity onset diabetes of the young);05202(Transcriptional misregulation in cancer);05202(Transcriptional misregulation in cancer)	K08024	NA	hematopoietically expressed homeobox [Source:MGI Symbol;Acc:MGI:96086]	protein_coding;retained_intron	0.39348	0.316488	0.355763	2.01508	1.80428	1.89481	0.186507	-2.4227	6.50267e-18	1.79999e-16	down	yes
ENSMUSG00000015711	Prune1	ENSMUST00000015855;ENSMUST00000148959	GO:0004309(exopolyphosphatase activity);GO:0004427(inorganic diphosphatase activity);GO:0005634(nucleus);GO:0005737(cytoplasm);GO:0005829(cytosol);GO:0005925(focal adhesion);GO:0006798(polyphosphate catabolic process);GO:0015631(tubulin binding);GO:0016311(dephosphorylation);GO:0016462(pyrophosphatase activity);GO:0016787(hydrolase activity);GO:0016791(phosphatase activity);GO:0030054(cell juncti…	00230(Purine metabolism);00230(Purine metabolism)	K01514	EC:3.6.1.11	prune exopolyphosphatase [Source:MGI Symbol;Acc:MGI:1925152]	protein_coding;retained_intron	5.85024	5.83196	6.11851	1.76373	1.71187	1.62164	3.49223	1.80415	6.80965e-18	1.88079e-16	up	yes
ENSMUSG00000044103	Il1f9	ENSMUST00000057567	GO:0005125(cytokine activity);GO:0005576(extracellular region);GO:0005615(extracellular space);GO:0006954(inflammatory response);GO:0006955(immune response);GO:0007165(signal transduction)	04060(Cytokine-cytokine receptor interaction)	K05487	NA	interleukin 1 family, member 9 [Source:MGI Symbol;Acc:MGI:2449929]	protein_coding	6.91207	26.2962	23.0109	0.345553	1.47489	0.755318	21.8263	4.44799	7.10954e-18	1.95928e-16	up	yes
ENSMUSG00000074063	Osgin1	ENSMUST00000144381;ENSMUST00000098365;ENSMUST00000145604;ENSMUST00000152420;ENSMUST00000126414;ENSMUST00000131448;ENSMUST00000212112	GO:0005575(cellular_component);GO:0007165(signal transduction);GO:0008083(growth factor activity);GO:0030154(cell differentiation);GO:0030308(negative regulation of cell growth);GO:0030334(regulation of cell migration);GO:0040008(regulation of growth);GO:0042127(regulation of cell population proliferation);GO:0042981(regulation of apoptotic process);GO:0043065(positive regulation of apoptotic pro…	NA	NA	NA	oxidative stress induced growth inhibitor 1 [Source:MGI Symbol;Acc:MGI:1919089]	retained_intron;protein_coding;processed_transcript	9.62279	33.573	11.3573	1.38374	2.19429	1.59124	10.5534	3.39963	7.38552e-18	2.03086e-16	up	yes
ENSMUSG00000034449	Dhrs11	ENSMUST00000151496;ENSMUST00000047560	GO:0000166(nucleotide binding);GO:0000253(3-keto sterol reductase activity);GO:0004303(estradiol 17-beta-dehydrogenase activity);GO:0005575(cellular_component);GO:0005576(extracellular region);GO:0006629(lipid metabolic process);GO:0006694(steroid biosynthetic process);GO:0006703(estrogen biosynthetic process);GO:0008202(steroid metabolic process);GO:0016491(oxidoreductase activity);GO:0055114(ox…	00140(Steroid hormone biosynthesis);00140(Steroid hormone biosynthesis)	K22970	1.1.1.270;EC:1.1.1.62	dehydrogenase/reductase (SDR family) member 11 [Source:MGI Symbol;Acc:MGI:2652816]	nonsense_mediated_decay;protein_coding	10.0197	10.6429	11.2484	2.81002	3.16165	2.55691	3.74167	1.90368	7.68867e-18	2.10957e-16	up	yes
ENSMUSG00000030067	Foxp1	ENSMUST00000154163;ENSMUST00000113322;ENSMUST00000175886;ENSMUST00000177437;ENSMUST00000177229;ENSMUST00000177307;ENSMUST00000113328;ENSMUST00000175670;ENSMUST00000123992;ENSMUST00000175838;ENSMUST00000177208;ENSMUST00000177235;ENSMUST00000075832;ENSMUST00000176565;ENSMUST00000113329;ENSMUST00000177507;ENSMUST00000113324;ENSMUST00000142164;ENSMUST00000138754;ENSMUST00000113326;ENSMUST00000176105;…	GO:0000122(negative regulation of transcription by RNA polymerase II);GO:0000976(transcription regulatory region sequence-specific DNA binding);GO:0000978(RNA polymerase II cis-regulatory region sequence-specific DNA binding);GO:0000981(DNA-binding transcription factor activity, RNA polymerase II-specific);GO:0001227(DNA-binding transcription repressor activity, RNA polymerase II-specific);GO:000…	NA	K09409	NA	forkhead box P1 [Source:MGI Symbol;Acc:MGI:1914004]	protein_coding;processed_transcript;retained_intron;nonsense_mediated_decay	2.25753	1.20482	1.86324	6.26484	7.91821	8.32204	0.23664	-2.07924	8.47736e-18	2.32086e-16	down	yes
ENSMUSG00000107971	Gm44260	ENSMUST00000204946	NA	NA	NA	NA	predicted gene, 44260 [Source:MGI Symbol;Acc:MGI:5690652]	TEC	3.66629	2.88965	4.62936	0.413527	0.605451	0.327633	8.30626	3.0542	8.54943e-18	2.33547e-16	up	yes
ENSMUSG00000026796	Fam129b	ENSMUST00000028135;ENSMUST00000125347;ENSMUST00000138781;ENSMUST00000150875;ENSMUST00000151607;ENSMUST00000154514	GO:0003713(transcription coactivator activity);GO:0005654(nucleoplasm);GO:0005737(cytoplasm);GO:0005829(cytosol);GO:0005886(plasma membrane);GO:0005912(adherens junction);GO:0008285(negative regulation of cell population proliferation);GO:0016020(membrane);GO:0030054(cell junction);GO:0032274(gonadotropin secretion);GO:0043066(negative regulation of apoptotic process);GO:0045892(negative regulati…	NA	NA	NA	family with sequence similarity 129, member B [Source:MGI Symbol;Acc:MGI:2442910]	protein_coding;retained_intron;processed_transcript	273.348	262.217	255.013	104.187	103.634	90.3326	2.65158	1.40685	8.61074e-18	2.34708e-16	up	yes
ENSMUSG00000042349	Ikbke	ENSMUST00000159195;ENSMUST00000162285;ENSMUST00000161764;ENSMUST00000162437;ENSMUST00000163029;ENSMUST00000160748;ENSMUST00000062108	GO:0000166(nucleotide binding);GO:0004672(protein kinase activity);GO:0004674(protein serine/threonine kinase activity);GO:0004704(NF-kappaB-inducing kinase activity);GO:0005515(protein binding);GO:0005524(ATP binding);GO:0005634(nucleus);GO:0005737(cytoplasm);GO:0006468(protein phosphorylation);GO:0006974(cellular response to DNA damage stimulus);GO:0007252(I-kappaB phosphorylation);GO:0008384(I…	04620(Toll-like receptor signaling pathway);04621(NOD-like receptor signaling pathway);04622(RIG-I-like receptor signaling pathway);04623(Cytosolic DNA-sensing pathway);04625(C-type lectin receptor signaling pathway);04657(IL-17 signaling pathway);05160(Hepatitis C);05161(Hepatitis B);05162(Measles);05164(Influenza A);05165(Human papillomavirus infection);05167(Kaposi sarcoma-associated herpesvir…	K07211	EC:2.7.11.10	inhibitor of kappaB kinase epsilon [Source:MGI Symbol;Acc:MGI:1929612]	protein_coding;retained_intron	16.3565	16.2325	20.9128	54.8749	46.6529	48.9329	0.355587	-1.49173	1.01265e-17	2.75423e-16	down	yes
ENSMUSG00000047759	Hs3st3a1	ENSMUST00000058652	GO:0000139(Golgi membrane);GO:0005575(cellular_component);GO:0005794(Golgi apparatus);GO:0008146(sulfotransferase activity);GO:0008467([heparan sulfate]-glucosamine 3-sulfotransferase 1 activity);GO:0016020(membrane);GO:0016021(integral component of membrane);GO:0016740(transferase activity)	00534(Glycosaminoglycan biosynthesis - heparan sulfate / heparin)	K07809	EC:2.8.2.30	heparan sulfate (glucosamine) 3-O-sulfotransferase 3A1 [Source:MGI Symbol;Acc:MGI:1333861]	protein_coding	0.0001	0.0001	0.0001	0.142032	0.28899	0.381014	0.000369442	-11.4024	1.02089e-17	2.77061e-16	down	yes
ENSMUSG00000031216	Stard8	ENSMUST00000036606;ENSMUST00000127361;ENSMUST00000145820;ENSMUST00000149999	GO:0005096(GTPase activator activity);GO:0005925(focal adhesion);GO:0007165(signal transduction);GO:0008289(lipid binding);GO:0030036(actin cytoskeleton organization);GO:0030054(cell junction);GO:0035023(regulation of Rho protein signal transduction);GO:0043547(positive regulation of GTPase activity);GO:0043547(positive regulation of GTPase activity)	NA	K20632	NA	START domain containing 8 [Source:MGI Symbol;Acc:MGI:2448556]	protein_coding;processed_transcript	6.25559	7.91351	9.4284	24.3949	21.0849	24.2312	0.338505	-1.56275	1.05401e-17	2.85428e-16	down	yes
ENSMUSG00000026525	Opn3	ENSMUST00000027809	GO:0001750(photoreceptor outer segment);GO:0004930(G protein-coupled receptor activity);GO:0005502(11-cis retinal binding);GO:0005503(all-trans retinal binding);GO:0005737(cytoplasm);GO:0005886(plasma membrane);GO:0005887(integral component of plasma membrane);GO:0007165(signal transduction);GO:0007186(G protein-coupled receptor signaling pathway);GO:0007602(phototransduction);GO:0008020(G protei…	NA	K04256	NA	opsin 3 [Source:MGI Symbol;Acc:MGI:1338022]	protein_coding	3.16727	4.56004	3.02125	0.393975	0.589479	0.359484	8.00376	3.00068	1.06588e-17	2.88017e-16	up	yes
ENSMUSG00000023232	Serinc2	ENSMUST00000105996;ENSMUST00000122374;ENSMUST00000146478;ENSMUST00000154846;ENSMUST00000120126	GO:0006658(phosphatidylserine metabolic process);GO:0006665(sphingolipid metabolic process);GO:0016020(membrane);GO:0016021(integral component of membrane);GO:1904219(positive regulation of CDP-diacylglycerol-serine O-phosphatidyltransferase activity);GO:1904222(positive regulation of serine C-palmitoyltransferase activity);GO:1904222(positive regulation of serine C-palmitoyltransferase activity)	NA	NA	NA	serine incorporator 2 [Source:MGI Symbol;Acc:MGI:1919132]	protein_coding	3.98046	5.13085	5.4475	0.0001	0.223639	0.0870857	46.8392	5.54964	1.09488e-17	2.95214e-16	up	yes
ENSMUSG00000034997	Htr2a	ENSMUST00000036653	GO:0001659(temperature homeostasis);GO:0001965(G-protein alpha-subunit binding);GO:0004930(G protein-coupled receptor activity);GO:0004993(G protein-coupled serotonin receptor activity);GO:0005737(cytoplasm);GO:0005829(cytosol);GO:0005886(plasma membrane);GO:0005887(integral component of plasma membrane);GO:0005901(caveola);GO:0006874(cellular calcium ion homeostasis);GO:0007165(signal transducti…	04020(Calcium signaling pathway);04080(Neuroactive ligand-receptor interaction);04540(Gap junction);04726(Serotonergic synapse);04750(Inflammatory mediator regulation of TRP channels)	K04157	NA	5-hydroxytryptamine (serotonin) receptor 2A [Source:MGI Symbol;Acc:MGI:109521]	protein_coding	23.3746	21.7386	17.6313	4.12535	7.48038	4.70077	3.84782	1.94404	1.25857e-17	3.38621e-16	up	yes
ENSMUSG00000002699	Lcp2	ENSMUST00000052413;ENSMUST00000109329;ENSMUST00000146318;ENSMUST00000133120	GO:0005515(protein binding);GO:0005737(cytoplasm);GO:0005829(cytosol);GO:0005911(cell-cell junction);GO:0007169(transmembrane receptor protein tyrosine kinase signaling pathway);GO:0035556(intracellular signal transduction);GO:0036398(TCR signalosome);GO:0044853(plasma membrane raft);GO:0045576(mast cell activation);GO:0045860(positive regulation of protein kinase activity);GO:0050663(cytokine se…	04015(Rap1 signaling pathway);04380(Osteoclast differentiation);04611(Platelet activation);04650(Natural killer cell mediated cytotoxicity);04660(T cell receptor signaling pathway);04664(Fc epsilon RI signaling pathway);04664(Fc epsilon RI signaling pathway)	K07361	NA	lymphocyte cytosolic protein 2 [Source:MGI Symbol;Acc:MGI:1321402]	protein_coding;processed_transcript	36.1698	27.9458	34.4676	105.82	87.1625	101.238	0.335065	-1.57749	1.26733e-17	3.40244e-16	down	yes
ENSMUSG00000000732	Icosl	ENSMUST00000219633;ENSMUST00000105393;ENSMUST00000217675;ENSMUST00000219038	GO:0001817(regulation of cytokine production);GO:0002250(adaptive immune response);GO:0002376(immune system process);GO:0005102(signaling receptor binding);GO:0005515(protein binding);GO:0005886(plasma membrane);GO:0005887(integral component of plasma membrane);GO:0007165(signal transduction);GO:0009897(external side of plasma membrane);GO:0016020(membrane);GO:0016021(integral component of membra…	04514(Cell adhesion molecules (CAMs));04672(Intestinal immune network for IgA production);04672(Intestinal immune network for IgA production)	K06710	NA	icos ligand [Source:MGI Symbol;Acc:MGI:1354701]	retained_intron;protein_coding	18.8724	20.1083	24.0178	58.3906	52.4311	56.9522	0.375496	-1.41313	1.35432e-17	3.62818e-16	down	yes
ENSMUSG00000069844	Sco1	ENSMUST00000092996;ENSMUST00000137779;ENSMUST00000136984;ENSMUST00000108690	GO:0003674(molecular_function);GO:0005739(mitochondrion);GO:0005743(mitochondrial inner membrane);GO:0006878(cellular copper ion homeostasis);GO:0016020(membrane);GO:0016021(integral component of membrane);GO:0030016(myofibril);GO:0031305(integral component of mitochondrial inner membrane);GO:0033617(mitochondrial respiratory chain complex IV assembly);GO:0045454(cell redox homeostasis);GO:004687…	NA	K07152	NA	SCO1 cytochrome c oxidase assembly protein [Source:MGI Symbol;Acc:MGI:106362]	protein_coding;processed_transcript	2.83244	3.40648	3.06026	9.21514	8.7526	10.37	0.328155	-1.60755	1.56287e-17	4.17791e-16	down	yes
ENSMUSG00000002847	Pla1a	ENSMUST00000002926;ENSMUST00000232224	GO:0002080(acrosomal membrane);GO:0004806(triglyceride lipase activity);GO:0005576(extracellular region);GO:0005615(extracellular space);GO:0006629(lipid metabolic process);GO:0008970(phospholipase A1 activity);GO:0016042(lipid catabolic process);GO:0016298(lipase activity);GO:0016787(hydrolase activity);GO:0052689(carboxylic ester hydrolase activity);GO:0052689(carboxylic ester hydrolase activit…	04014(Ras signaling pathway);04014(Ras signaling pathway)	K13618	EC:3.1.1.-	phospholipase A1 member A [Source:MGI Symbol;Acc:MGI:1934677]	protein_coding;processed_transcript	0.183467	0.332718	0.408989	2.46386	2.85206	4.66796	0.0926668	-3.4318	1.68787e-17	4.50243e-16	down	yes
ENSMUSG00000026923	Notch1	ENSMUST00000028288;ENSMUST00000138034;ENSMUST00000123873;ENSMUST00000148948;ENSMUST00000126872;ENSMUST00000132820;ENSMUST00000147481;ENSMUST00000131393;ENSMUST00000132941;ENSMUST00000140082;ENSMUST00000129506	GO:0000122(negative regulation of transcription by RNA polymerase II);GO:0000139(Golgi membrane);GO:0001525(angiogenesis);GO:0001669(acrosomal vesicle);GO:0001701(in utero embryonic development);GO:0001708(cell fate specification);GO:0001726(ruffle);GO:0001837(epithelial to mesenchymal transition);GO:0001889(liver development);GO:0001947(heart looping);GO:0002040(sprouting angiogenesis);GO:000205…	01522(Endocrine resistance);04330(Notch signaling pathway);04658(Th1 and Th2 cell differentiation);04919(Thyroid hormone signaling pathway);05020(Prion diseases);05165(Human papillomavirus infection);05200(Pathways in cancer);05206(MicroRNAs in cancer);05224(Breast cancer);05224(Breast cancer)	K02599	NA	notch 1 [Source:MGI Symbol;Acc:MGI:97363]	protein_coding;processed_transcript;retained_intron	3.5777	3.60576	5.19814	16.9652	11.2364	15.2527	0.284934	-1.8113	1.80822e-17	4.81317e-16	down	yes
ENSMUSG00000022965	Ifngr2	ENSMUST00000023687;ENSMUST00000130404;ENSMUST00000127644	GO:0001774(microglial cell activation);GO:0004896(cytokine receptor activity);GO:0005515(protein binding);GO:0005886(plasma membrane);GO:0016020(membrane);GO:0016021(integral component of membrane);GO:0019221(cytokine-mediated signaling pathway);GO:0051607(defense response to virus);GO:1904783(positive regulation of NMDA glutamate receptor activity);GO:1904783(positive regulation of NMDA glutamat…	04060(Cytokine-cytokine receptor interaction);04066(HIF-1 signaling pathway);04217(Necroptosis);04380(Osteoclast differentiation);04630(Jak-STAT signaling pathway);04650(Natural killer cell mediated cytotoxicity);04658(Th1 and Th2 cell differentiation);04659(Th17 cell differentiation);05132(Salmonella infection);05140(Leishmaniasis);05142(Chagas disease (American trypanosomiasis));05145(Toxoplasm…	K05133	NA	interferon gamma receptor 2 [Source:MGI Symbol;Acc:MGI:107654]	protein_coding;processed_transcript;nonsense_mediated_decay	15.7362	17.0853	14.8428	47.0275	39.1482	42.0605	0.371692	-1.42782	1.96422e-17	5.21729e-16	down	yes
ENSMUSG00000000409	Lck	ENSMUST00000067240;ENSMUST00000132030;ENSMUST00000123640;ENSMUST00000134336;ENSMUST00000127943;ENSMUST00000167288;ENSMUST00000102596;ENSMUST00000139957	GO:0000166(nucleotide binding);GO:0000242(pericentriolar material);GO:0001772(immunological synapse);GO:0001784(phosphotyrosine residue binding);GO:0003823(antigen binding);GO:0004672(protein kinase activity);GO:0004713(protein tyrosine kinase activity);GO:0004715(non-membrane spanning protein tyrosine kinase activity);GO:0004722(protein serine/threonine phosphatase activity);GO:0005102(signaling…	04064(NF-kappa B signaling pathway);04380(Osteoclast differentiation);04650(Natural killer cell mediated cytotoxicity);04658(Th1 and Th2 cell differentiation);04659(Th17 cell differentiation);04660(T cell receptor signaling pathway);05166(Human T-cell leukemia virus 1 infection);05340(Primary immunodeficiency);05340(Primary immunodeficiency)	K05856	EC:2.7.10.2	lymphocyte protein tyrosine kinase [Source:MGI Symbol;Acc:MGI:96756]	protein_coding;retained_intron	0.285109	0.442072	0.522108	3.19065	2.22108	3.26144	0.144041	-2.79545	2.06276e-17	5.46741e-16	down	yes
ENSMUSG00000044703	Phf11a	ENSMUST00000062307	GO:0003674(molecular_function);GO:0005634(nucleus);GO:0005654(nucleoplasm);GO:0031965(nuclear membrane);GO:0046872(metal ion binding);GO:0050776(regulation of immune response)	NA	NA	NA	PHD finger protein 11A [Source:MGI Symbol;Acc:MGI:1918441]	protein_coding	8.61557	8.39888	13.5588	42.023	31.3851	45.4869	0.257145	-1.95935	2.10627e-17	5.57091e-16	down	yes
ENSMUSG00000026869	Psmd5	ENSMUST00000028225;ENSMUST00000143456;ENSMUST00000135575;ENSMUST00000202917;ENSMUST00000189715	GO:0008540(proteasome regulatory particle, base subcomplex);GO:0022624(proteasome accessory complex);GO:0043248(proteasome assembly);GO:0070682(proteasome regulatory particle assembly);GO:0070682(proteasome regulatory particle assembly)	NA	K06692	NA	proteasome (prosome, macropain) 26S subunit, non-ATPase, 5 [Source:MGI Symbol;Acc:MGI:1914248]	protein_coding;retained_intron;processed_transcript	9.38307	7.89857	9.94905	1.73726	3.05373	2.68296	3.64341	1.86529	2.30628e-17	6.08701e-16	up	yes
ENSMUSG00000038393	Txnip	ENSMUST00000049093;ENSMUST00000074519;ENSMUST00000196871;ENSMUST00000151832;ENSMUST00000144639;ENSMUST00000128221	GO:0000122(negative regulation of transcription by RNA polymerase II);GO:0004857(enzyme inhibitor activity);GO:0005515(protein binding);GO:0005634(nucleus);GO:0005737(cytoplasm);GO:0005758(mitochondrial intermembrane space);GO:0005829(cytosol);GO:0006606(protein import into nucleus);GO:0006979(response to oxidative stress);GO:0007049(cell cycle);GO:0009612(response to mechanical stimulus);GO:0009…	04621(NOD-like receptor signaling pathway);04621(NOD-like receptor signaling pathway)	K20910	NA	thioredoxin interacting protein [Source:MGI Symbol;Acc:MGI:1889549]	protein_coding;processed_transcript;retained_intron	3.28336	3.57872	4.27872	15.81	10.2194	14.4734	0.275062	-1.86217	2.45711e-17	6.47143e-16	down	yes
ENSMUSG00000004266	Ptpn6	ENSMUST00000004377;ENSMUST00000112484;ENSMUST00000171549;ENSMUST00000173228;ENSMUST00000174787;ENSMUST00000173647;ENSMUST00000172770;ENSMUST00000172613;ENSMUST00000174265;ENSMUST00000172690;ENSMUST00000173315	GO:0001784(phosphotyrosine residue binding);GO:0002244(hematopoietic progenitor cell differentiation);GO:0002924(negative regulation of humoral immune response mediated by circulating immunoglobulin);GO:0004721(phosphoprotein phosphatase activity);GO:0004725(protein tyrosine phosphatase activity);GO:0005001(transmembrane receptor protein tyrosine phosphatase activity);GO:0005515(protein binding);…	04520(Adherens junction);04630(Jak-STAT signaling pathway);04650(Natural killer cell mediated cytotoxicity);04660(T cell receptor signaling pathway);04662(B cell receptor signaling pathway);05140(Leishmaniasis);05205(Proteoglycans in cancer);05205(Proteoglycans in cancer)	K05697	EC:3.1.3.48	protein tyrosine phosphatase, non-receptor type 6 [Source:MGI Symbol;Acc:MGI:96055]	protein_coding;processed_transcript;retained_intron	26.9567	42.2652	37.8448	94.5681	99.8211	103.729	0.359142	-1.47737	2.66356e-17	7.00041e-16	down	yes
ENSMUSG00000032038	St3gal4	ENSMUST00000034537;ENSMUST00000215638;ENSMUST00000217542;ENSMUST00000215089;ENSMUST00000215463;ENSMUST00000213526;ENSMUST00000216557;ENSMUST00000217149;ENSMUST00000214526	GO:0003836(beta-galactoside (CMP) alpha-2,3-sialyltransferase activity);GO:0005794(Golgi apparatus);GO:0006486(protein glycosylation);GO:0008118(N-acetyllactosaminide alpha-2,3-sialyltransferase activity);GO:0008373(sialyltransferase activity);GO:0009101(glycoprotein biosynthetic process);GO:0009247(glycolipid biosynthetic process);GO:0009312(oligosaccharide biosynthetic process);GO:0016020(membr…	00601(Glycosphingolipid biosynthesis - lacto and neolacto series);00601(Glycosphingolipid biosynthesis - lacto and neolacto series)	K03494	EC:2.4.99.4	ST3 beta-galactoside alpha-2,3-sialyltransferase 4 [Source:MGI Symbol;Acc:MGI:1316743]	protein_coding	2.14519	1.80427	1.9686	7.05694	6.86874	7.06525	0.281934	-1.82657	2.75763e-17	7.23242e-16	down	yes
ENSMUSG00000063193	Cd300lb	ENSMUST00000239005;ENSMUST00000149663;ENSMUST00000106581;ENSMUST00000126655	GO:0002376(immune system process);GO:0002446(neutrophil mediated immunity);GO:0005515(protein binding);GO:0005886(plasma membrane);GO:0016020(membrane);GO:0016021(integral component of membrane);GO:0033005(positive regulation of mast cell activation);GO:0071222(cellular response to lipopolysaccharide);GO:0071222(cellular response to lipopolysaccharide)	NA	K20395	NA	CD300 molecule like family member B [Source:MGI Symbol;Acc:MGI:2685099]	protein_coding;processed_transcript	8.70488	11.3736	12.1632	3.52777	2.62693	2.36703	3.78348	1.91971	2.99288e-17	7.83295e-16	up	yes
ENSMUSG00000003948	Mmd	ENSMUST00000004050;ENSMUST00000107887	GO:0004672(protein kinase activity);GO:0005764(lysosome);GO:0005765(lysosomal membrane);GO:0005768(endosome);GO:0005794(Golgi apparatus);GO:0006468(protein phosphorylation);GO:0016020(membrane);GO:0016021(integral component of membrane);GO:0019835(cytolysis);GO:0031902(late endosome membrane);GO:0032880(regulation of protein localization);GO:0045666(positive regulation of neuron differentiation);…	NA	K11064	NA	monocyte to macrophage differentiation-associated [Source:MGI Symbol;Acc:MGI:1914718]	protein_coding	17.2482	17.4808	19.0467	5.4993	6.74107	6.97055	2.79923	1.48503	3.2114e-17	8.38727e-16	up	yes
ENSMUSG00000028459	Cd72	ENSMUST00000151868;ENSMUST00000098104;ENSMUST00000140284;ENSMUST00000098105;ENSMUST00000133110;ENSMUST00000134850;ENSMUST00000030179;ENSMUST00000107926;ENSMUST00000141198;ENSMUST00000107925	GO:0004888(transmembrane signaling receptor activity);GO:0005887(integral component of plasma membrane);GO:0016020(membrane);GO:0016021(integral component of membrane);GO:0030246(carbohydrate binding);GO:0030246(carbohydrate binding)	04662(B cell receptor signaling pathway);04662(B cell receptor signaling pathway)	K06504	NA	CD72 antigen [Source:MGI Symbol;Acc:MGI:88345]	processed_transcript;protein_coding;retained_intron	14.3903	19.7701	18.9099	44.5994	51.9404	45.6564	0.373219	-1.4219	3.64706e-17	9.49438e-16	down	yes
ENSMUSG00000035671	Zswim4	ENSMUST00000039480	GO:0003674(molecular_function);GO:0008270(zinc ion binding);GO:0031462(Cul2-RING ubiquitin ligase complex);GO:0046872(metal ion binding);GO:1902667(regulation of axon guidance)	NA	NA	NA	zinc finger SWIM-type containing 4 [Source:MGI Symbol;Acc:MGI:2443726]	protein_coding	24.9356	28.8878	25.4834	7.04323	9.58895	10.3571	2.93845	1.55506	3.65052e-17	9.49438e-16	up	yes
ENSMUSG00000020023	Tmcc3	ENSMUST00000117460;ENSMUST00000147869;ENSMUST00000132743;ENSMUST00000065060;ENSMUST00000148910;ENSMUST00000148823;ENSMUST00000117929;ENSMUST00000139230;ENSMUST00000121471	GO:0005783(endoplasmic reticulum);GO:0005789(endoplasmic reticulum membrane);GO:0008150(biological_process);GO:0012505(endomembrane system);GO:0016020(membrane);GO:0016021(integral component of membrane);GO:0042802(identical protein binding);GO:0071889(14-3-3 protein binding);GO:0071889(14-3-3 protein binding)	NA	NA	NA	transmembrane and coiled coil domains 3 [Source:MGI Symbol;Acc:MGI:2442900]	protein_coding;retained_intron;processed_transcript	3.35489	2.87378	4.0076	13.4392	11.9386	8.9654	0.298058	-1.74633	3.77529e-17	9.79848e-16	down	yes
ENSMUSG00000024030	Abcg1	ENSMUST00000024829;ENSMUST00000236391;ENSMUST00000139013;ENSMUST00000236241;ENSMUST00000236427	GO:0000139(Golgi membrane);GO:0000166(nucleotide binding);GO:0005524(ATP binding);GO:0005739(mitochondrion);GO:0005768(endosome);GO:0005783(endoplasmic reticulum);GO:0005789(endoplasmic reticulum membrane);GO:0005794(Golgi apparatus);GO:0005886(plasma membrane);GO:0006869(lipid transport);GO:0008203(cholesterol metabolic process);GO:0009897(external side of plasma membrane);GO:0010033(response to…	02010(ABC transporters);02010(ABC transporters)	K05679	NA	ATP binding cassette subfamily G member 1 [Source:MGI Symbol;Acc:MGI:107704]	protein_coding;retained_intron	2.54835	0.878694	2.08469	13.8947	10.5647	12.8705	0.147649	-2.75975	5.34976e-17	1.38561e-15	down	yes
ENSMUSG00000020275	Rel	ENSMUST00000102864	GO:0000978(RNA polymerase II cis-regulatory region sequence-specific DNA binding);GO:0001228(DNA-binding transcription activator activity, RNA polymerase II-specific);GO:0003677(DNA binding);GO:0003700(DNA-binding transcription factor activity);GO:0005634(nucleus);GO:0005667(transcription factor complex);GO:0005737(cytoplasm);GO:0006355(regulation of transcription, DNA-templated);GO:0007249(I-kap…	04014(Ras signaling pathway);05202(Transcriptional misregulation in cancer);05203(Viral carcinogenesis)	K09254	NA	reticuloendotheliosis oncogene [Source:MGI Symbol;Acc:MGI:97897]	protein_coding	18.587	20.9627	21.5957	45.8831	53.7619	53.9565	0.398077	-1.32888	5.41364e-17	1.39925e-15	down	yes
ENSMUSG00000116439	Gm49528	ENSMUST00000231182	NA	NA	NA	NA	predicted gene, 49528 [Source:MGI Symbol;Acc:MGI:6155229]	unprocessed_pseudogene	3.13307	3.34065	3.14303	0.181284	0.244389	0.113326	17.8419	4.15719	5.46548e-17	1.40973e-15	up	yes
ENSMUSG00000052713	Zfp608	ENSMUST00000064763;ENSMUST00000238150;ENSMUST00000237844;ENSMUST00000237009	GO:0000122(negative regulation of transcription by RNA polymerase II);GO:0003676(nucleic acid binding);GO:0005634(nucleus);GO:0006357(regulation of transcription by RNA polymerase II);GO:0033085(negative regulation of T cell differentiation in thymus);GO:0046872(metal ion binding);GO:0046872(metal ion binding)	NA	NA	NA	zinc finger protein 608 [Source:MGI Symbol;Acc:MGI:2442338]	protein_coding;processed_transcript;nonsense_mediated_decay;retained_intron	1.00311	1.05809	1.20804	0.189179	0.251336	0.186292	5.2157	2.38286	6.54602e-17	1.68496e-15	up	yes
ENSMUSG00000092274	Neat1	ENSMUST00000173672;ENSMUST00000174287;ENSMUST00000232969;ENSMUST00000174829	NA	NA	NA	NA	nuclear paraspeckle assembly transcript 1 (non-protein coding) [Source:MGI Symbol;Acc:MGI:1914211]	lincRNA	19.5931	20.7164	19.969	7.96329	8.53576	6.69308	2.5991	1.37801	6.88879e-17	1.76954e-15	up	yes
ENSMUSG00000026482	Rgl1	ENSMUST00000027760;ENSMUST00000149536;ENSMUST00000111859;ENSMUST00000188395;ENSMUST00000111857;ENSMUST00000128251	GO:0005085(guanyl-nucleotide exchange factor activity);GO:0007165(signal transduction);GO:0007264(small GTPase mediated signal transduction);GO:0008321(Ral guanyl-nucleotide exchange factor activity);GO:0008321(Ral guanyl-nucleotide exchange factor activity)	04014(Ras signaling pathway);04014(Ras signaling pathway)	K17635	NA	ral guanine nucleotide dissociation stimulator,-like 1 [Source:MGI Symbol;Acc:MGI:107484]	protein_coding;nonsense_mediated_decay;retained_intron;processed_transcript	4.13593	2.64688	3.38715	17.1874	10.0327	14.7825	0.242127	-2.04616	6.9889e-17	1.79157e-15	down	yes
ENSMUSG00000018931	Natd1	ENSMUST00000019075;ENSMUST00000143800	GO:0005575(cellular_component);GO:0005575(cellular_component)	NA	NA	NA	N-acetyltransferase domain containing 1 [Source:MGI Symbol;Acc:MGI:1344388]	protein_coding;processed_transcript	4.8022	4.23356	3.7855	0.684251	1.14996	1.0593	4.43104	2.14765	7.14223e-17	1.82712e-15	up	yes
ENSMUSG00000074141	Il4i1	ENSMUST00000033015;ENSMUST00000149686;ENSMUST00000133279;ENSMUST00000124695;ENSMUST00000118125;ENSMUST00000149779	GO:0016491(oxidoreductase activity);GO:0055114(oxidation-reduction process);GO:0055114(oxidation-reduction process)	00250(Alanine, aspartate and glutamate metabolism);00270(Cysteine and methionine metabolism);00280(Valine, leucine and isoleucine degradation);00350(Tyrosine metabolism);00360(Phenylalanine metabolism);00380(Tryptophan metabolism);00400(Phenylalanine, tyrosine and tryptophan biosynthesis);00400(Phenylalanine, tyrosine and tryptophan biosynthesis)	K03334	EC:1.4.3.2	interleukin 4 induced 1 [Source:MGI Symbol;Acc:MGI:109552]	protein_coding;retained_intron;processed_transcript	0.59856	4.42257	6.50314	108.244	226.861	97.7511	0.0266238	-5.23114	7.39186e-17	1.88712e-15	down	yes
ENSMUSG00000026981	Il1rn	ENSMUST00000114482;ENSMUST00000114487;ENSMUST00000143423;ENSMUST00000114486;ENSMUST00000114485;ENSMUST00000142093	GO:0001660(fever generation);GO:0002437(inflammatory response to antigenic stimulus);GO:0005125(cytokine activity);GO:0005149(interleukin-1 receptor binding);GO:0005150(interleukin-1, type I receptor binding);GO:0005151(interleukin-1, type II receptor binding);GO:0005152(interleukin-1 receptor antagonist activity);GO:0005576(extracellular region);GO:0005615(extracellular space);GO:0005737(cytopla…	04060(Cytokine-cytokine receptor interaction);04060(Cytokine-cytokine receptor interaction)	K05481	NA	interleukin 1 receptor antagonist [Source:MGI Symbol;Acc:MGI:96547]	protein_coding;processed_transcript;retained_intron	28.5046	14.8189	17.4975	133.128	75.089	107.774	0.192477	-2.37724	8.34266e-17	2.12551e-15	down	yes
ENSMUSG00000021178	Psmc1	ENSMUST00000021595;ENSMUST00000222374;ENSMUST00000223078;ENSMUST00000221308	GO:0000166(nucleotide binding);GO:0000502(proteasome complex);GO:0005524(ATP binding);GO:0005634(nucleus);GO:0005654(nucleoplasm);GO:0005737(cytoplasm);GO:0005829(cytosol);GO:0005838(proteasome regulatory particle);GO:0008540(proteasome regulatory particle, base subcomplex);GO:0016020(membrane);GO:0016787(hydrolase activity);GO:0017025(TBP-class protein binding);GO:0022624(proteasome accessory co…	03050(Proteasome);05165(Human papillomavirus infection);05169(Epstein-Barr virus infection);05203(Viral carcinogenesis);05203(Viral carcinogenesis)	K03062	NA	protease (prosome, macropain) 26S subunit, ATPase 1 [Source:MGI Symbol;Acc:MGI:106054]	protein_coding;processed_transcript;retained_intron	103.428	116.758	107.253	36.2525	48.0845	38.8657	2.65772	1.41019	8.88888e-17	2.25706e-15	up	yes
ENSMUSG00000008763	Man1a2	ENSMUST00000130066;ENSMUST00000008907;ENSMUST00000146818;ENSMUST00000196250;ENSMUST00000133642;ENSMUST00000123442	GO:0000139(Golgi membrane);GO:0003824(catalytic activity);GO:0004571(mannosyl-oligosaccharide 1,2-alpha-mannosidase activity);GO:0005509(calcium ion binding);GO:0005783(endoplasmic reticulum);GO:0005794(Golgi apparatus);GO:0006486(protein glycosylation);GO:0006491(N-glycan processing);GO:0007585(respiratory gaseous exchange by respiratory system);GO:0008152(metabolic process);GO:0009100(glycoprot…	00510(N-Glycan biosynthesis);04141(Protein processing in endoplasmic reticulum);04141(Protein processing in endoplasmic reticulum)	NA	NA	mannosidase, alpha, class 1A, member 2 [Source:MGI Symbol;Acc:MGI:104676]	protein_coding;processed_transcript;nonsense_mediated_decay	18.9376	20.4355	18.5142	7.28839	7.6404	7.85412	2.54082	1.34529	8.89516e-17	2.25706e-15	up	yes
ENSMUSG00000102418	Sh2d1b1	ENSMUST00000179976	NA	04650(Natural killer cell mediated cytotoxicity)	K07989	NA	SH2 domain containing 1B1 [Source:MGI Symbol;Acc:MGI:1349420]	protein_coding	2.83394	4.71667	3.74616	0.564686	0.773858	0.676307	5.60676	2.48717	9.0228e-17	2.2848e-15	up	yes
ENSMUSG00000023349	Clec4n	ENSMUST00000024118;ENSMUST00000112554;ENSMUST00000151714;ENSMUST00000144840;ENSMUST00000117130;ENSMUST00000205129	GO:0002250(adaptive immune response);GO:0002376(immune system process);GO:0005509(calcium ion binding);GO:0005515(protein binding);GO:0005537(mannose binding);GO:0005886(plasma membrane);GO:0016020(membrane);GO:0016021(integral component of membrane);GO:0030246(carbohydrate binding);GO:0043123(positive regulation of I-kappaB kinase/NF-kappaB signaling);GO:0045087(innate immune response);GO:004687…	04625(C-type lectin receptor signaling pathway);04625(C-type lectin receptor signaling pathway)	K17514	NA	C-type lectin domain family 4, member n [Source:MGI Symbol;Acc:MGI:1861231]	protein_coding;nonsense_mediated_decay;processed_transcript	45.718	40.852	37.2778	8.87175	14.7387	12.9585	3.38669	1.75988	9.82676e-17	2.48335e-15	up	yes
ENSMUSG00000005763	Cd247	ENSMUST00000005907;ENSMUST00000086002;ENSMUST00000162411;ENSMUST00000178336;ENSMUST00000027849;ENSMUST00000161971;ENSMUST00000161559;ENSMUST00000187313;ENSMUST00000159070	GO:0002250(adaptive immune response);GO:0002376(immune system process);GO:0004888(transmembrane signaling receptor activity);GO:0005515(protein binding);GO:0005737(cytoplasm);GO:0005886(plasma membrane);GO:0007166(cell surface receptor signaling pathway);GO:0016020(membrane);GO:0016021(integral component of membrane);GO:0032623(interleukin-2 production);GO:0042101(T cell receptor complex);GO:0042…	04650(Natural killer cell mediated cytotoxicity);04658(Th1 and Th2 cell differentiation);04659(Th17 cell differentiation);04660(T cell receptor signaling pathway);05142(Chagas disease (American trypanosomiasis));05169(Epstein-Barr virus infection);05170(Human immunodeficiency virus 1 infection);05170(Human immunodeficiency virus 1 infection)	K06453	NA	CD247 antigen [Source:MGI Symbol;Acc:MGI:88334]	protein_coding;nonsense_mediated_decay;processed_transcript;retained_intron	0.208856	0.359146	0.436687	1.5598	2.51996	2.41087	0.154791	-2.69161	1.15341e-16	2.90892e-15	down	yes
ENSMUSG00000055202	Zfp811	ENSMUST00000200914;ENSMUST00000080905;ENSMUST00000234594	GO:0000977(RNA polymerase II regulatory region sequence-specific DNA binding);GO:0003676(nucleic acid binding);GO:0005634(nucleus);GO:0006355(regulation of transcription, DNA-templated);GO:0006357(regulation of transcription by RNA polymerase II);GO:0046872(metal ion binding);GO:0046872(metal ion binding)	05168(Herpes simplex virus 1 infection);05168(Herpes simplex virus 1 infection)	K09228	NA	zinc finger protein 811 [Source:MGI Symbol;Acc:MGI:2682944]	protein_coding	0.397284	0.763014	1.18417	4.28106	6.53536	5.03142	0.147936	-2.75695	1.41572e-16	3.56328e-15	down	yes
ENSMUSG00000029521	Chek2	ENSMUST00000066160;ENSMUST00000199937;ENSMUST00000198373;ENSMUST00000200172;ENSMUST00000200630;ENSMUST00000196650	GO:0000077(DNA damage checkpoint);GO:0000086(G2/M transition of mitotic cell cycle);GO:0000166(nucleotide binding);GO:0000781(chromosome, telomeric region);GO:0001302(replicative cell aging);GO:0001934(positive regulation of protein phosphorylation);GO:0004672(protein kinase activity);GO:0004674(protein serine/threonine kinase activity);GO:0005515(protein binding);GO:0005524(ATP binding);GO:00056…	04110(Cell cycle);04115(p53 signaling pathway);04218(Cellular senescence);05166(Human T-cell leukemia virus 1 infection);05166(Human T-cell leukemia virus 1 infection)	K06641	EC:2.7.11.1	checkpoint kinase 2 [Source:MGI Symbol;Acc:MGI:1355321]	protein_coding;nonsense_mediated_decay;retained_intron;processed_transcript	3.31174	5.32014	4.47329	0.287729	0.780651	0.634788	7.69459	2.94384	1.43601e-16	3.60706e-15	up	yes
ENSMUSG00000032786	Alas1	ENSMUST00000214249;ENSMUST00000143125;ENSMUST00000123115;ENSMUST00000219129;ENSMUST00000133617;ENSMUST00000123601;ENSMUST00000141118;ENSMUST00000219340;ENSMUST00000214989;ENSMUST00000134053;ENSMUST00000074082;ENSMUST00000215222;ENSMUST00000112524	GO:0001666(response to hypoxia);GO:0003824(catalytic activity);GO:0003870(5-aminolevulinate synthase activity);GO:0005654(nucleoplasm);GO:0005739(mitochondrion);GO:0005759(mitochondrial matrix);GO:0005829(cytosol);GO:0006778(porphyrin-containing compound metabolic process);GO:0006782(protoporphyrinogen IX biosynthetic process);GO:0006783(heme biosynthetic process);GO:0009058(biosynthetic process)…	00260(Glycine, serine and threonine metabolism);00860(Porphyrin and chlorophyll metabolism);00860(Porphyrin and chlorophyll metabolism)	K00643	EC:2.3.1.37	aminolevulinic acid synthase 1 [Source:MGI Symbol;Acc:MGI:87989]	retained_intron;nonsense_mediated_decay;protein_coding;processed_transcript	26.8593	27.9617	30.8798	10.3147	12.2094	10.9288	2.56184	1.35718	1.48988e-16	3.73487e-15	up	yes
ENSMUSG00000020564	Atxn7l1	ENSMUST00000146040;ENSMUST00000090597;ENSMUST00000126275;ENSMUST00000110824;ENSMUST00000142184;ENSMUST00000154742;ENSMUST00000077456;ENSMUST00000125192;ENSMUST00000130740;ENSMUST00000145589;ENSMUST00000155386;ENSMUST00000144586;ENSMUST00000133549;ENSMUST00000136644	GO:0003674(molecular_function);GO:0005575(cellular_component);GO:0008150(biological_process);GO:0008150(biological_process)	NA	K11318	NA	ataxin 7-like 1 [Source:MGI Symbol;Acc:MGI:3584458]	protein_coding;retained_intron;processed_transcript	2.04813	2.14545	2.24852	6.8597	5.04557	7.24143	0.33646	-1.57149	1.58001e-16	3.95288e-15	down	yes
ENSMUSG00000030084	Plxna1	ENSMUST00000163139;ENSMUST00000205121;ENSMUST00000204468;ENSMUST00000049845;ENSMUST00000204997;ENSMUST00000205230	GO:0002116(semaphorin receptor complex);GO:0005515(protein binding);GO:0005654(nucleoplasm);GO:0005829(cytosol);GO:0005886(plasma membrane);GO:0005887(integral component of plasma membrane);GO:0007162(negative regulation of cell adhesion);GO:0007165(signal transduction);GO:0008360(regulation of cell shape);GO:0014910(regulation of smooth muscle cell migration);GO:0016020(membrane);GO:0016021(inte…	04360(Axon guidance);04360(Axon guidance)	K06820	NA	plexin A1 [Source:MGI Symbol;Acc:MGI:107685]	protein_coding;nonsense_mediated_decay;processed_transcript;retained_intron	167.813	139.534	150.42	61.136	53.4154	56.106	2.68238	1.42351	1.67357e-16	4.17858e-15	up	yes
ENSMUSG00000016664	Pacsin2	ENSMUST00000171436;ENSMUST00000230030;ENSMUST00000230960;ENSMUST00000165095;ENSMUST00000231946;ENSMUST00000231043;ENSMUST00000056177;ENSMUST00000231184;ENSMUST00000230816;ENSMUST00000230679;ENSMUST00000229337	GO:0005515(protein binding);GO:0005543(phospholipid binding);GO:0005737(cytoplasm);GO:0005768(endosome);GO:0005769(early endosome);GO:0005829(cytosol);GO:0005856(cytoskeleton);GO:0005886(plasma membrane);GO:0005901(caveola);GO:0005911(cell-cell junction);GO:0006897(endocytosis);GO:0007010(cytoskeleton organization);GO:0007165(signal transduction);GO:0008092(cytoskeletal protein binding);GO:000828…	NA	NA	NA	protein kinase C and casein kinase substrate in neurons 2 [Source:MGI Symbol;Acc:MGI:1345153]	protein_coding;retained_intron;processed_transcript	25.8798	24.7985	23.0933	9.58064	9.43599	9.46679	2.58998	1.37294	1.7049e-16	4.24829e-15	up	yes
ENSMUSG00000025402	Nab2	ENSMUST00000026469;ENSMUST00000099157;ENSMUST00000128780;ENSMUST00000129252	GO:0001958(endochondral ossification);GO:0003712(transcription coregulator activity);GO:0005634(nucleus);GO:0006355(regulation of transcription, DNA-templated);GO:0008134(transcription factor binding);GO:0014037(Schwann cell differentiation);GO:0016480(negative regulation of transcription by RNA polymerase III);GO:0042552(myelination);GO:0042802(identical protein binding);GO:0045682(regulation of…	NA	K22388	NA	Ngfi-A binding protein 2 [Source:MGI Symbol;Acc:MGI:107563]	protein_coding	2.74182	3.73873	4.79093	11.9223	14.1537	12.7657	0.290191	-1.78493	1.77102e-16	4.40427e-15	down	yes
ENSMUSG00000032501	Trib1	ENSMUST00000118228;ENSMUST00000067543	GO:0004672(protein kinase activity);GO:0004860(protein kinase inhibitor activity);GO:0005524(ATP binding);GO:0005634(nucleus);GO:0005737(cytoplasm);GO:0006468(protein phosphorylation);GO:0006469(negative regulation of protein kinase activity);GO:0007254(JNK cascade);GO:0008134(transcription factor binding);GO:0014912(negative regulation of smooth muscle cell migration);GO:0031434(mitogen-activate…	NA	K08814	NA	tribbles pseudokinase 1 [Source:MGI Symbol;Acc:MGI:2443397]	protein_coding	1.45662	1.28644	0.958189	4.58103	4.2395	4.52925	0.277252	-1.85073	1.80829e-16	4.48801e-15	down	yes
ENSMUSG00000033949	Trim36	ENSMUST00000237526;ENSMUST00000037011;ENSMUST00000167364	GO:0000281(mitotic cytokinesis);GO:0001578(microtubule bundle formation);GO:0001669(acrosomal vesicle);GO:0004842(ubiquitin-protein transferase activity);GO:0005515(protein binding);GO:0005737(cytoplasm);GO:0005856(cytoskeleton);GO:0007051(spindle organization);GO:0007340(acrosome reaction);GO:0008270(zinc ion binding);GO:0015630(microtubule cytoskeleton);GO:0016567(protein ubiquitination);GO:001…	NA	K12013	EC:2.3.2.27	tripartite motif-containing 36 [Source:MGI Symbol;Acc:MGI:106264]	nonsense_mediated_decay;protein_coding	3.63399	4.85797	5.34732	11.7052	13.7528	13.3066	0.357008	-1.48597	1.94242e-16	4.81135e-15	down	yes
ENSMUSG00000097472	Gm26586	ENSMUST00000181918	NA	NA	NA	NA	predicted gene, 26586 [Source:MGI Symbol;Acc:MGI:5477080]	antisense	7.72467	6.81355	8.07513	1.44081	1.98027	1.60238	4.50155	2.17042	2.06776e-16	5.11166e-15	up	yes
ENSMUSG00000026656	Fcgr2b	ENSMUST00000160106;ENSMUST00000161503;ENSMUST00000159688;ENSMUST00000161730;ENSMUST00000081103;ENSMUST00000159969;ENSMUST00000027966	GO:0016020(membrane);GO:0016021(integral component of membrane);GO:0016021(integral component of membrane)	04145(Phagosome);04380(Osteoclast differentiation);04662(B cell receptor signaling pathway);04666(Fc gamma R-mediated phagocytosis);05150(Staphylococcus aureus infection);05152(Tuberculosis);05162(Measles);05162(Measles)	K12560	NA	Fc receptor, IgG, low affinity IIb [Source:MGI Symbol;Acc:MGI:95499]	retained_intron;processed_transcript;protein_coding	21.0863	24.4222	26.0705	81.4686	58.7291	60.4896	0.356669	-1.48734	2.31883e-16	5.71621e-15	down	yes
ENSMUSG00000003882	Il7r	ENSMUST00000003981;ENSMUST00000227234;ENSMUST00000228782;ENSMUST00000228673	GO:0000902(cell morphogenesis);GO:0001915(negative regulation of T cell mediated cytotoxicity);GO:0002377(immunoglobulin production);GO:0004896(cytokine receptor activity);GO:0005515(protein binding);GO:0005886(plasma membrane);GO:0008284(positive regulation of cell population proliferation);GO:0008361(regulation of cell size);GO:0009897(external side of plasma membrane);GO:0010628(positive regul…	04060(Cytokine-cytokine receptor interaction);04068(FoxO signaling pathway);04151(PI3K-Akt signaling pathway);04630(Jak-STAT signaling pathway);04640(Hematopoietic cell lineage);05200(Pathways in cancer);05340(Primary immunodeficiency);05340(Primary immunodeficiency)	K05072	NA	interleukin 7 receptor [Source:MGI Symbol;Acc:MGI:96562]	protein_coding;processed_transcript	74.3747	64.1791	51.3791	22.9277	21.329	18.1852	3.04175	1.6049	2.32147e-16	5.71621e-15	up	yes
ENSMUSG00000025383	Il23a	ENSMUST00000026449;ENSMUST00000218109	GO:0001916(positive regulation of T cell mediated cytotoxicity);GO:0002230(positive regulation of defense response to virus by host);GO:0002376(immune system process);GO:0002827(positive regulation of T-helper 1 type immune response);GO:0005125(cytokine activity);GO:0005515(protein binding);GO:0005576(extracellular region);GO:0005615(extracellular space);GO:0006954(inflammatory response);GO:00069…	04060(Cytokine-cytokine receptor interaction);04625(C-type lectin receptor signaling pathway);04630(Jak-STAT signaling pathway);04659(Th17 cell differentiation);05133(Pertussis);05152(Tuberculosis);05200(Pathways in cancer);05321(Inflammatory bowel disease (IBD));05323(Rheumatoid arthritis);05323(Rheumatoid arthritis)	K05426	NA	interleukin 23, alpha subunit p19 [Source:MGI Symbol;Acc:MGI:1932410]	protein_coding;retained_intron	0.0001	0.0408587	0.0001	0.566557	1.74282	1.67092	0.0103155	-6.59904	2.50853e-16	6.16467e-15	down	yes
ENSMUSG00000026880	Stom	ENSMUST00000028241;ENSMUST00000202568	GO:0005515(protein binding);GO:0005737(cytoplasm);GO:0005739(mitochondrion);GO:0005783(endoplasmic reticulum);GO:0005856(cytoskeleton);GO:0005886(plasma membrane);GO:0005887(integral component of plasma membrane);GO:0016020(membrane);GO:0031410(cytoplasmic vesicle);GO:0034765(regulation of ion transmembrane transport);GO:0042470(melanosome);GO:0042802(identical protein binding);GO:0042803(protein…	NA	K17286	NA	stomatin [Source:MGI Symbol;Acc:MGI:95403]	protein_coding;retained_intron	56.3257	55.08	58.6479	145.619	133.808	138.766	0.406639	-1.29818	2.98462e-16	7.32023e-15	down	yes
ENSMUSG00000063354	Slc39a4	ENSMUST00000230977;ENSMUST00000230317;ENSMUST00000229613;ENSMUST00000073428	GO:0005385(zinc ion transmembrane transporter activity);GO:0005768(endosome);GO:0005886(plasma membrane);GO:0005887(integral component of plasma membrane);GO:0006811(ion transport);GO:0006829(zinc ion transport);GO:0006882(cellular zinc ion homeostasis);GO:0016020(membrane);GO:0016021(integral component of membrane);GO:0016324(apical plasma membrane);GO:0030001(metal ion transport);GO:0031410(cyt…	04978(Mineral absorption);04978(Mineral absorption)	K14710	NA	solute carrier family 39 (zinc transporter), member 4 [Source:MGI Symbol;Acc:MGI:1919277]	protein_coding;processed_transcript;retained_intron	6.07816	8.94119	8.39879	1.28426	2.39422	1.82897	4.25209	2.08817	3.06419e-16	7.50065e-15	up	yes
ENSMUSG00000064043	Trerf1	ENSMUST00000191153;ENSMUST00000190020;ENSMUST00000188730;ENSMUST00000190080;ENSMUST00000077951;ENSMUST00000188947	NA	NA	NA	NA	transcriptional regulating factor 1 [Source:MGI Symbol;Acc:MGI:2442086]	retained_intron;processed_transcript	0.0424059	0.0544593	0.0907974	0.551275	0.50974	0.571798	0.114932	-3.12115	3.11974e-16	7.6217e-15	down	yes
ENSMUSG00000046207	Pik3r6	ENSMUST00000153671;ENSMUST00000102613;ENSMUST00000060441;ENSMUST00000131669;ENSMUST00000126069	GO:0001525(angiogenesis);GO:0005515(protein binding);GO:0005737(cytoplasm);GO:0005886(plasma membrane);GO:0005942(phosphatidylinositol 3-kinase complex);GO:0005944(phosphatidylinositol 3-kinase complex, class IB);GO:0007186(G protein-coupled receptor signaling pathway);GO:0016020(membrane);GO:0042269(regulation of natural killer cell mediated cytotoxicity);GO:0043406(positive regulation of MAP ki…	04022(cGMP-PKG signaling pathway);04062(Chemokine signaling pathway);04072(Phospholipase D signaling pathway);04151(PI3K-Akt signaling pathway);04261(Adrenergic signaling in cardiomyocytes);04371(Apelin signaling pathway);04611(Platelet activation);04725(Cholinergic synapse);04921(Oxytocin signaling pathway);05145(Toxoplasmosis);05167(Kaposi sarcoma-associated herpesvirus infection);05167(Kaposi …	K21290	NA	phosphoinositide-3-kinase regulatory subunit 5 [Source:MGI Symbol;Acc:MGI:2144613]	processed_transcript;protein_coding	4.90409	6.46909	8.47916	19.9363	19.2258	22.4822	0.322047	-1.63466	3.52494e-16	8.59479e-15	down	yes
ENSMUSG00000003352	Cacnb3	ENSMUST00000230490;ENSMUST00000109150;ENSMUST00000230064;ENSMUST00000230769;ENSMUST00000229282;ENSMUST00000229223;ENSMUST00000003442	GO:0005244(voltage-gated ion channel activity);GO:0005245(voltage-gated calcium channel activity);GO:0005246(calcium channel regulator activity);GO:0005262(calcium channel activity);GO:0005515(protein binding);GO:0005737(cytoplasm);GO:0005886(plasma membrane);GO:0005891(voltage-gated calcium channel complex);GO:0006811(ion transport);GO:0006816(calcium ion transport);GO:0007268(chemical synaptic …	04010(MAPK signaling pathway);04260(Cardiac muscle contraction);04261(Adrenergic signaling in cardiomyocytes);04921(Oxytocin signaling pathway);05410(Hypertrophic cardiomyopathy (HCM));05412(Arrhythmogenic right ventricular cardiomyopathy (ARVC));05414(Dilated cardiomyopathy (DCM));05414(Dilated cardiomyopathy (DCM))	K04864	NA	calcium channel, voltage-dependent, beta 3 subunit [Source:MGI Symbol;Acc:MGI:103307]	protein_coding;retained_intron;processed_transcript	0.517649	0.167016	0.19736	4.77011	3.16349	2.86286	0.0816957	-3.6136	3.56463e-16	8.67464e-15	down	yes
ENSMUSG00000022864	D16Ertd472e	ENSMUST00000232052;ENSMUST00000114218;ENSMUST00000114219;ENSMUST00000114220;ENSMUST00000231272;ENSMUST00000232329;ENSMUST00000232528;ENSMUST00000231973	GO:0005515(protein binding);GO:0005575(cellular_component);GO:0007399(nervous system development);GO:0021895(cerebral cortex neuron differentiation);GO:0030154(cell differentiation);GO:0060999(positive regulation of dendritic spine development);GO:0060999(positive regulation of dendritic spine development)	NA	NA	NA	DNA segment, Chr 16, ERATO Doi 472, expressed [Source:MGI Symbol;Acc:MGI:1196400]	protein_coding;processed_transcript	5.28468	4.49371	6.34616	1.35711	1.66123	1.74871	3.3825	1.75809	3.636e-16	8.83109e-15	up	yes
ENSMUSG00000022822	Abcc5	ENSMUST00000232044;ENSMUST00000079158;ENSMUST00000134962;ENSMUST00000128978;ENSMUST00000150340;ENSMUST00000077867;ENSMUST00000096199;ENSMUST00000148003;ENSMUST00000115547;ENSMUST00000127582;ENSMUST00000134413;ENSMUST00000231522;ENSMUST00000137985	GO:0000166(nucleotide binding);GO:0005524(ATP binding);GO:0005768(endosome);GO:0005794(Golgi apparatus);GO:0005796(Golgi lumen);GO:0005886(plasma membrane);GO:0008514(organic anion transmembrane transporter activity);GO:0009925(basal plasma membrane);GO:0010008(endosome membrane);GO:0015562(efflux transmembrane transporter activity);GO:0015711(organic anion transport);GO:0016020(membrane);GO:0016…	01523(Antifolate resistance);02010(ABC transporters);02010(ABC transporters)	K05668	NA	ATP-binding cassette, sub-family C (CFTR/MRP), member 5 [Source:MGI Symbol;Acc:MGI:1351644]	nonsense_mediated_decay;protein_coding;retained_intron;processed_transcript	30.1213	30.2177	30.7345	12.4079	12.9066	10.8649	2.51728	1.33186	3.65652e-16	8.86369e-15	up	yes
ENSMUSG00000040713	Creg1	ENSMUST00000140769;ENSMUST00000111432;ENSMUST00000040298	GO:0005576(extracellular region);GO:0005615(extracellular space);GO:0005667(transcription factor complex);GO:0006355(regulation of transcription, DNA-templated);GO:0008134(transcription factor binding);GO:0040008(regulation of growth);GO:0048037(cofactor binding);GO:0048037(cofactor binding)	NA	NA	NA	cellular repressor of E1A-stimulated genes 1 [Source:MGI Symbol;Acc:MGI:1344382]	nonsense_mediated_decay;protein_coding	423.795	446.461	415.936	153.822	194.978	162.206	2.51698	1.33169	3.68134e-16	8.90657e-15	up	yes
ENSMUSG00000000247	Lhx2	ENSMUST00000000253;ENSMUST00000143783;ENSMUST00000133661;ENSMUST00000176229;ENSMUST00000149664;ENSMUST00000175896;ENSMUST00000155964	GO:0000977(RNA polymerase II regulatory region sequence-specific DNA binding);GO:0000978(RNA polymerase II cis-regulatory region sequence-specific DNA binding);GO:0000981(DNA-binding transcription factor activity, RNA polymerase II-specific);GO:0001228(DNA-binding transcription activator activity, RNA polymerase II-specific);GO:0001843(neural tube closure);GO:0001942(hair follicle development);GO…	NA	K09373	NA	LIM homeobox protein 2 [Source:MGI Symbol;Acc:MGI:96785]	protein_coding;nonsense_mediated_decay;retained_intron	1.67422	1.52233	2.75142	9.75229	6.6212	9.67683	0.228326	-2.13083	4.29674e-16	1.03753e-14	down	yes
ENSMUSG00000026548	Slamf9	ENSMUST00000027830	GO:0016020(membrane);GO:0016021(integral component of membrane)	NA	NA	NA	SLAM family member 9 [Source:MGI Symbol;Acc:MGI:1923692]	protein_coding	8.22205	15.0642	21.2255	55.4366	67.1639	74.3858	0.225964	-2.14584	4.32783e-16	1.04302e-14	down	yes
[truncated: 54,883 more rows]
